# Supplementary material for: 4-[(E)-2-(2,4,6-Trinitro­phenyl)ethyl­idene]benzonitrile
Source: Acta Crystallogr Sect E Struct Rep Online. 2010 Sep 30;66(Pt 10):o2694. doi: 10.1107/S1600536810038584 (PMC2983335; doi:10.1107/S1600536810038584)
Supplement: Supplementary file 1 [file e-66-o2694-sup1.cif]

##############################################################################
###                                                                        ###
###        Electronic paper (Acta Crystallographica Section E)             ###
###                                                                        ###
##############################################################################
#                                                                            #
# This CIF contains the data in a paper accepted for publication in Acta     #
# Crystallographica Section E. It conforms to the requirements of Notes      #
# for Authors for Section E, and has been peer reviewed under the auspices   #
# of the IUCr Commission on Journals.                                        #
#                                                                            #
# Full details of the Crystallographic Information File format               #
# are given in the paper "The Crystallographic Information File (CIF):       #
# a New Standard Archive File for Crystallography" by S. R. Hall, F. H.      #
# Allen and I. D. Brown [Acta Cryst. (1991), A47, 655-685].                  #
#                                                                            #
# The current version of the core CIF dictionary is obtainable from          #
# ftp://ftp.iucr.org/pub/cif_core.dic. The current version number is 2.4.    #
#                                                                            #
# Software is freely available for graphical display of the structure(s) in  #
# this CIF.  For information consult the CIF home page http://www.iucr.org/  #
# cif/home.html                                                              #
#                                                                            #
# This file may be used for bona fide research purposes within the           #
# scientific community so long as proper attribution is given to the journal # 
# article from which it was obtained.                                        #
#                                                                            #
##############################################################################
                                             
data_I
_audit_creation_method     SHELXL-97
_chemical_name_systematic
;
4-[(<i>E</i>)-2-(2,4,6-Trinitrophenyl)ethylidene]benzonitrile
;
_chemical_name_common     ?
_chemical_formula_moiety     'C15 H8 N4 O6'
_chemical_formula_sum     'C15 H8 N4 O6'
_chemical_formula_iupac     'C15 H8 N4 O6'
_chemical_formula_weight     340.25
_chemical_melting_point     490
_symmetry_cell_setting     monoclinic
_symmetry_space_group_name_H-M     'P 21/c'
_symmetry_space_group_name_Hall     '-P 2ybc'
loop_
    _symmetry_equiv_pos_as_xyz
    'x, y, z'
    '-x, y+1/2, -z+1/2'
    '-x, -y, -z'
    'x, -y+1/2, z+1/2'
_cell_length_a     11.1830(10)
_cell_length_b     8.5200(10)
_cell_length_c     15.459(4)
_cell_angle_alpha     90.00
_cell_angle_beta     94.09(4)
_cell_angle_gamma     90.00
_cell_volume     1469.2(4)
_cell_formula_units_Z     4
_cell_measurement_reflns_used     25
_cell_measurement_theta_min     5.70
_cell_measurement_theta_max     20.33
_cell_measurement_temperature     293(2)
_exptl_crystal_description     prism
_exptl_crystal_colour     orange
_exptl_crystal_size_max     0.4
_exptl_crystal_size_mid     0.4
_exptl_crystal_size_min     0.3
_exptl_crystal_density_diffrn     1.538
_exptl_crystal_density_meas     ?
_exptl_crystal_density_method     'not measured'
_exptl_crystal_F_000     696
_exptl_absorpt_coefficient_mu     0.123
_exptl_absorpt_correction_type     none
_exptl_absorpt_process_details     ?
_exptl_absorpt_correction_T_min     ?
_exptl_absorpt_correction_T_max     ?
_exptl_special_details
;
;
_diffrn_ambient_temperature     293(2)
_diffrn_radiation_type     MoK\a
_diffrn_radiation_wavelength     0.71073
_diffrn_radiation_source     'fine-focus sealed tube'
_diffrn_radiation_monochromator     graphite
_diffrn_measurement_device_type     'Enraf--Nonius CAD-4'
_diffrn_measurement_method     'non-profiled omega/2theta scans'
_diffrn_detector_area_resol_mean     ?
_diffrn_reflns_number     5370
_diffrn_reflns_av_R_equivalents     0.0257
_diffrn_reflns_av_sigmaI/netI     0.0307
_diffrn_reflns_theta_min     1.83
_diffrn_reflns_theta_max     25.33
_diffrn_reflns_theta_full     25.33
_diffrn_measured_fraction_theta_max     1.000
_diffrn_measured_fraction_theta_full     1.000
_diffrn_reflns_limit_h_min     -13
_diffrn_reflns_limit_h_max     13
_diffrn_reflns_limit_k_min     0
_diffrn_reflns_limit_k_max     10
_diffrn_reflns_limit_l_min     -18
_diffrn_reflns_limit_l_max     18
_diffrn_standards_number     3
_diffrn_standards_interval_count     ?
_diffrn_standards_interval_time     60
_diffrn_standards_decay_%     0
_refine_special_details
;
Refinement of <i>F</i>^2^ against ALL reflections. The weighted <i>R</i>-factor
<i>wR</i> and goodness of fit <i>S</i> are based on <i>F</i>^2^, conventional
<i>R</i>-factors <i>R</i> are based on <i>F</i>, with <i>F</i> set to zero for
negative <i>F</i>^2^. The threshold expression of <i>F</i>^2^ >
\s(<i>F</i>^2^) is used only for calculating <i>R</i>-factors(gt) <i>etc</i>.
and is not relevant to the choice of reflections for refinement.
<i>R</i>-factors based on <i>F</i>^2^ are statistically about twice as large
as those based on <i>F</i>, and <i>R</i>- factors based on ALL data will be
even larger.
;
_reflns_number_total     2689
_reflns_number_gt     1849
_reflns_threshold_expression     I>2sigma(I)
_refine_ls_structure_factor_coef     Fsqd
_refine_ls_matrix_type     full
_refine_ls_R_factor_all     0.0714
_refine_ls_R_factor_gt     0.0428
_refine_ls_wR_factor_gt     0.1084
_refine_ls_wR_factor_ref     0.1232
_refine_ls_goodness_of_fit_ref     1.019
_refine_ls_restrained_S_all     1.019
_refine_ls_number_reflns     2689
_refine_ls_number_parameters     258
_refine_ls_number_restraints     0
_refine_ls_hydrogen_treatment     refall
_refine_ls_weighting_scheme     calc
_refine_ls_weighting_details
         'calc w=1/[\s^2^(Fo^2^)+(0.0596P)^2^+0.3738P] where P=(Fo^2^+2Fc^2^)/3'
_atom_sites_solution_hydrogens     geom
_atom_sites_solution_primary     direct
_atom_sites_solution_secondary     difmap
_refine_ls_shift/su_max     0.000
_refine_ls_shift/su_mean     0.000
_refine_diff_density_max     0.171
_refine_diff_density_min     -0.218
_refine_ls_extinction_method     none
_refine_ls_extinction_coef     ?
loop_
    _atom_type_symbol
    _atom_type_description
    _atom_type_scat_dispersion_real
    _atom_type_scat_dispersion_imag
    _atom_type_scat_source
    'C' 'C' 0.0033 0.0016
                         'International Tables Vol C Tables 4.2.6.8 and 6.1.1.4'
    'H' 'H' 0.0000 0.0000
                         'International Tables Vol C Tables 4.2.6.8 and 6.1.1.4'
    'N' 'N' 0.0061 0.0033
                         'International Tables Vol C Tables 4.2.6.8 and 6.1.1.4'
    'O' 'O' 0.0106 0.0060
                         'International Tables Vol C Tables 4.2.6.8 and 6.1.1.4'
_computing_data_collection     'CAD-4 EXPRESS (Enraf--Nonius, 1994)'
_computing_cell_refinement     'CAD-4 EXPRESS (Enraf--Nonius, 1994)'
_computing_data_reduction     'XCAD4 (Harms & Wocadlo, 1996)'
_computing_structure_solution     'SHELXS97 (Sheldrick, 2008)'
_computing_structure_refinement     'SHELXL97 (Sheldrick, 2008)'
_computing_molecular_graphics     'ORTEP-3 for Windows (Farrugia, 1997)'
_computing_publication_material
;
WinGX (Farrugia, 1999), <i>Mercury</i> (Macrae <i>et al.</i>,
2008) and
PLATON (Spek, 2009)
;
loop_
    _atom_site_type_symbol
    _atom_site_label
    _atom_site_fract_x
    _atom_site_fract_y
    _atom_site_fract_z
    _atom_site_U_iso_or_equiv
    _atom_site_adp_type
    _atom_site_calc_flag
    _atom_site_refinement_flags
    _atom_site_occupancy
    _atom_site_disorder_assembly
    _atom_site_disorder_group
    H H2 1.241(2) -0.019(3) 0.4595(14) 0.054(6) Uiso d . 1 . .
    H H8 0.935(2) -0.129(3) 0.2627(13) 0.053(6) Uiso d . 1 . .
    H H3 1.0738(19) -0.105(3) 0.3753(14) 0.056(6) Uiso d . 1 . .
    H H7 0.800(2) 0.102(3) 0.3391(14) 0.059(6) Uiso d . 1 . .
    H H5A 0.530(2) -0.005(3) 0.1028(15) 0.067(7) Uiso d . 1 . .
    H H5 0.922(2) 0.319(3) 0.4044(16) 0.073(7) Uiso d . 1 . .
    H H3A 0.5894(19) -0.444(3) 0.1969(14) 0.060(6) Uiso d . 1 . .
    H H6 1.093(2) 0.408(3) 0.4864(16) 0.081(8) Uiso d . 1 . .
    C C3 1.07779(17) -0.0016(2) 0.39786(13) 0.0451(5) Uani d . 1 . .
    C C4 0.98073(17) 0.0976(2) 0.37989(12) 0.0423(4) Uani d . 1 . .
    C C1 1.18268(18) 0.1991(2) 0.47949(12) 0.0465(5) Uani d . 1 . .
    C C2 1.17765(18) 0.0471(2) 0.44706(13) 0.0467(5) Uani d . 1 . .
    C C6A 0.67988(18) -0.0359(2) 0.17933(13) 0.0471(5) Uani d . 1 . .
    C C2A 0.71612(18) -0.2887(2) 0.23434(12) 0.0457(5) Uani d . 1 . .
    C C8 0.86810(18) -0.0745(2) 0.27531(13) 0.0473(5) Uani d . 1 . .
    C C5 0.9867(2) 0.2489(3) 0.41437(14) 0.0537(5) Uani d . 1 . .
    C C3A 0.6117(2) -0.3410(3) 0.19242(14) 0.0535(5) Uani d . 1 . .
    N N1 0.7863(2) -0.4074(2) 0.28671(11) 0.0619(5) Uani d . 1 . .
    C C1C 1.2883(2) 0.2523(3) 0.52933(14) 0.0558(5) Uani d . 1 . .
    C C7 0.87283(18) 0.0455(2) 0.32863(13) 0.0479(5) Uani d . 1 . .
    N N3 0.7162(2) 0.1266(2) 0.16228(15) 0.0732(6) Uani d . 1 . .
    C C5A 0.57307(19) -0.0814(3) 0.13789(14) 0.0546(5) Uani d . 1 . .
    C C1A 0.75697(17) -0.1337(2) 0.22990(12) 0.0429(5) Uani d . 1 . .
    O O11 0.88345(18) -0.3743(2) 0.31976(14) 0.0890(6) Uani d . 1 . .
    C C6 1.0866(2) 0.2992(3) 0.46302(14) 0.0569(6) Uani d . 1 . .
    C C4A 0.54232(17) -0.2368(3) 0.14446(14) 0.0534(5) Uani d . 1 . .
    O O12 0.7390(3) -0.5339(2) 0.29474(15) 0.1157(9) Uani d . 1 . .
    N N2 0.43278(19) -0.2919(3) 0.09634(17) 0.0789(7) Uani d . 1 . .
    O O32 0.8093(2) 0.1460(2) 0.12878(15) 0.1011(7) Uani d . 1 . .
    O O31 0.6471(2) 0.2295(2) 0.18090(18) 0.1197(9) Uani d . 1 . .
    O O22 0.37527(18) -0.2012(3) 0.05063(17) 0.1101(8) Uani d . 1 . .
    N N1C 1.37272(19) 0.2969(3) 0.56717(15) 0.0788(7) Uani d . 1 . .
    O O21 0.4056(2) -0.4286(3) 0.10513(19) 0.1266(9) Uani d . 1 . .
loop_
    _atom_site_aniso_label
    _atom_site_aniso_U_11
    _atom_site_aniso_U_22
    _atom_site_aniso_U_33
    _atom_site_aniso_U_12
    _atom_site_aniso_U_13
    _atom_site_aniso_U_23
    C3 0.0469(11) 0.0378(11) 0.0491(11) 0.0004(8) -0.0065(9) -0.0040(9)
    C4 0.0451(10) 0.0411(10) 0.0397(9) 0.0012(8) -0.0041(8) -0.0012(8)
    C1 0.0503(11) 0.0514(12) 0.0366(9) -0.0088(9) -0.0047(8) -0.0014(8)
    C2 0.0440(11) 0.0485(11) 0.0465(10) 0.0030(9) -0.0059(9) 0.0007(9)
    C6A 0.0514(11) 0.0383(10) 0.0498(11) -0.0012(9) -0.0104(9) -0.0035(8)
    C2A 0.0546(12) 0.0432(10) 0.0387(9) 0.0006(9) -0.0007(9) -0.0016(8)
    C8 0.0420(11) 0.0511(12) 0.0475(11) 0.0035(10) -0.0068(9) -0.0040(9)
    C5 0.0591(13) 0.0443(11) 0.0553(12) 0.0106(10) -0.0119(10) -0.0083(9)
    C3A 0.0590(13) 0.0495(13) 0.0526(12) -0.0124(10) 0.0072(10) -0.0040(10)
    N1 0.0905(15) 0.0464(11) 0.0474(10) 0.0094(10) -0.0049(10) -0.0008(8)
    C1C 0.0575(13) 0.0616(13) 0.0471(11) -0.0099(11) -0.0046(10) -0.0048(10)
    C7 0.0425(11) 0.0510(12) 0.0484(11) 0.0042(9) -0.0085(9) -0.0049(9)
    N3 0.0892(16) 0.0438(12) 0.0799(14) -0.0076(11) -0.0406(13) 0.0026(10)
    C5A 0.0505(12) 0.0550(13) 0.0557(12) 0.0062(10) -0.0136(10) -0.0084(10)
    C1A 0.0453(10) 0.0443(11) 0.0383(10) -0.0002(8) -0.0018(8) -0.0035(8)
    O11 0.0780(13) 0.0843(13) 0.1003(14) 0.0135(10) -0.0249(11) 0.0245(11)
    C6 0.0695(14) 0.0422(12) 0.0568(12) 0.0000(10) -0.0104(11) -0.0118(10)
    C4A 0.0395(10) 0.0625(14) 0.0576(12) -0.0098(10) -0.0015(9) -0.0139(10)
    O12 0.180(2) 0.0462(11) 0.1130(17) -0.0147(13) -0.0469(16) 0.0161(10)
    N2 0.0495(12) 0.0910(18) 0.0940(16) -0.0141(12) -0.0099(11) -0.0279(14)
    O32 0.1167(18) 0.0734(13) 0.1105(17) -0.0391(12) -0.0114(14) 0.0248(11)
    O31 0.1395(19) 0.0462(11) 0.165(2) 0.0184(12) -0.0491(17) -0.0185(12)
    O22 0.0677(12) 0.1224(19) 0.1324(19) 0.0063(12) -0.0469(13) -0.0296(15)
    N1C 0.0676(13) 0.0894(16) 0.0764(14) -0.0197(12) -0.0161(11) -0.0150(12)
    O21 0.0924(16) 0.1044(18) 0.177(3) -0.0517(14) -0.0298(15) -0.0160(17)
_geom_special_details
;
All e.s.d.'s (except the e.s.d. in the dihedral angle between two l.s. planes)
are estimated using the full covariance matrix. The cell e.s.d.'s are taken
into account individually in the estimation of e.s.d.'s in distances, angles
and torsion angles; correlations between e.s.d.'s in cell parameters are only
used when they are defined by crystal symmetry. An approximate (isotropic)
treatment of cell e.s.d.'s is used for estimating e.s.d.'s involving l.s.
planes.
;
loop_
    _geom_bond_atom_site_label_1
    _geom_bond_atom_site_label_2
    _geom_bond_site_symmetry_2
    _geom_bond_distance
    _geom_bond_publ_flag
    C3 C2 . 1.370(3) ?
    C3 C4 . 1.389(3) ?
    C3 H3 . 0.95(2) ?
    C4 C5 . 1.395(3) ?
    C4 C7 . 1.464(3) ?
    C1 C6 . 1.381(3) ?
    C1 C2 . 1.388(3) ?
    C1 C1C . 1.437(3) ?
    C2 H2 . 0.91(2) ?
    C6A C5A . 1.370(3) ?
    C6A C1A . 1.397(3) ?
    C6A N3 . 1.472(3) ?
    C2A C3A . 1.369(3) ?
    C2A C1A . 1.401(3) ?
    C2A N1 . 1.484(3) ?
    C8 C7 . 1.312(3) ?
    C8 C1A . 1.472(3) ?
    C8 H8 . 0.91(2) ?
    C5 C6 . 1.371(3) ?
    C5 H5 . 0.94(3) ?
    C3A C4A . 1.363(3) ?
    C3A H3A . 0.92(2) ?
    N1 O11 . 1.200(3) ?
    N1 O12 . 1.211(3) ?
    C1C N1C . 1.139(3) ?
    C7 H7 . 0.97(2) ?
    N3 O32 . 1.206(3) ?
    N3 O31 . 1.217(3) ?
    C5A C4A . 1.374(3) ?
    C5A H5A . 0.96(2) ?
    C6 H6 . 1.00(3) ?
    C4A N2 . 1.464(3) ?
    N2 O22 . 1.202(3) ?
    N2 O21 . 1.213(3) ?
loop_
    _geom_angle_atom_site_label_1
    _geom_angle_atom_site_label_2
    _geom_angle_atom_site_label_3
    _geom_angle_site_symmetry_1
    _geom_angle_site_symmetry_3
    _geom_angle
    _geom_angle_publ_flag
    C2 C3 C4 . . 121.39(19) ?
    C2 C3 H3 . . 120.1(13) ?
    C4 C3 H3 . . 118.5(13) ?
    C3 C4 C5 . . 118.13(18) ?
    C3 C4 C7 . . 121.71(18) ?
    C5 C4 C7 . . 120.14(18) ?
    C6 C1 C2 . . 119.91(18) ?
    C6 C1 C1C . . 120.16(19) ?
    C2 C1 C1C . . 119.92(19) ?
    C3 C2 C1 . . 119.59(19) ?
    C3 C2 H2 . . 121.1(14) ?
    C1 C2 H2 . . 119.3(13) ?
    C5A C6A C1A . . 125.10(19) ?
    C5A C6A N3 . . 115.15(18) ?
    C1A C6A N3 . . 119.60(17) ?
    C3A C2A C1A . . 123.62(19) ?
    C3A C2A N1 . . 115.90(18) ?
    C1A C2A N1 . . 120.48(18) ?
    C7 C8 C1A . . 124.16(19) ?
    C7 C8 H8 . . 122.3(13) ?
    C1A C8 H8 . . 113.6(13) ?
    C6 C5 C4 . . 120.9(2) ?
    C6 C5 H5 . . 118.5(15) ?
    C4 C5 H5 . . 120.7(15) ?
    C4A C3A C2A . . 118.6(2) ?
    C4A C3A H3A . . 121.2(14) ?
    C2A C3A H3A . . 120.2(14) ?
    O11 N1 O12 . . 123.6(2) ?
    O11 N1 C2A . . 119.96(19) ?
    O12 N1 C2A . . 116.4(2) ?
    N1C C1C C1 . . 178.3(3) ?
    C8 C7 C4 . . 124.83(19) ?
    C8 C7 H7 . . 119.5(13) ?
    C4 C7 H7 . . 115.5(13) ?
    O32 N3 O31 . . 125.8(2) ?
    O32 N3 C6A . . 117.7(2) ?
    O31 N3 C6A . . 116.5(3) ?
    C6A C5A C4A . . 116.9(2) ?
    C6A C5A H5A . . 117.8(14) ?
    C4A C5A H5A . . 125.1(14) ?
    C6A C1A C2A . . 113.55(17) ?
    C6A C1A C8 . . 121.90(17) ?
    C2A C1A C8 . . 124.53(18) ?
    C5 C6 C1 . . 120.1(2) ?
    C5 C6 H6 . . 121.8(15) ?
    C1 C6 H6 . . 118.1(15) ?
    C3A C4A C5A . . 122.16(19) ?
    C3A C4A N2 . . 119.4(2) ?
    C5A C4A N2 . . 118.4(2) ?
    O22 N2 O21 . . 123.7(2) ?
    O22 N2 C4A . . 119.0(2) ?
    O21 N2 C4A . . 117.2(3) ?
loop_
    _geom_torsion_atom_site_label_1
    _geom_torsion_atom_site_label_2
    _geom_torsion_atom_site_label_3
    _geom_torsion_atom_site_label_4
    _geom_torsion_site_symmetry_1
    _geom_torsion_site_symmetry_2
    _geom_torsion_site_symmetry_3
    _geom_torsion_site_symmetry_4
    _geom_torsion
    _geom_torsion_publ_flag
    C2 C3 C4 C5 . . . . -0.8(3) ?
    C2 C3 C4 C7 . . . . -178.91(19) ?
    C4 C3 C2 C1 . . . . -0.3(3) ?
    C6 C1 C2 C3 . . . . 0.9(3) ?
    C1C C1 C2 C3 . . . . -178.44(19) ?
    C3 C4 C5 C6 . . . . 1.4(3) ?
    C7 C4 C5 C6 . . . . 179.5(2) ?
    C1A C2A C3A C4A . . . . -0.9(3) ?
    N1 C2A C3A C4A . . . . 178.93(18) ?
    C3A C2A N1 O11 . . . . 174.0(2) ?
    C1A C2A N1 O11 . . . . -6.2(3) ?
    C3A C2A N1 O12 . . . . -7.4(3) ?
    C1A C2A N1 O12 . . . . 172.4(2) ?
    C6 C1 C1C N1C . . . . -71(9) ?
    C2 C1 C1C N1C . . . . 109(9) ?
    C1A C8 C7 C4 . . . . 174.55(19) ?
    C3 C4 C7 C8 . . . . -20.7(3) ?
    C5 C4 C7 C8 . . . . 161.3(2) ?
    C5A C6A N3 O32 . . . . -119.2(2) ?
    C1A C6A N3 O32 . . . . 56.6(3) ?
    C5A C6A N3 O31 . . . . 58.5(3) ?
    C1A C6A N3 O31 . . . . -125.7(2) ?
    C1A C6A C5A C4A . . . . -2.5(3) ?
    N3 C6A C5A C4A . . . . 173.1(2) ?
    C5A C6A C1A C2A . . . . 0.9(3) ?
    N3 C6A C1A C2A . . . . -174.5(2) ?
    C5A C6A C1A C8 . . . . -177.5(2) ?
    N3 C6A C1A C8 . . . . 7.2(3) ?
    C3A C2A C1A C6A . . . . 0.9(3) ?
    N1 C2A C1A C6A . . . . -178.91(18) ?
    C3A C2A C1A C8 . . . . 179.2(2) ?
    N1 C2A C1A C8 . . . . -0.6(3) ?
    C7 C8 C1A C6A . . . . 53.8(3) ?
    C7 C8 C1A C2A . . . . -124.3(2) ?
    C4 C5 C6 C1 . . . . -0.9(3) ?
    C2 C1 C6 C5 . . . . -0.3(3) ?
    C1C C1 C6 C5 . . . . 179.0(2) ?
    C2A C3A C4A C5A . . . . -0.9(3) ?
    C2A C3A C4A N2 . . . . 177.55(19) ?
    C6A C5A C4A C3A . . . . 2.4(3) ?
    C6A C5A C4A N2 . . . . -176.0(2) ?
    C3A C4A N2 O22 . . . . -176.2(2) ?
    C5A C4A N2 O22 . . . . 2.3(3) ?
    C3A C4A N2 O21 . . . . 3.6(3) ?
    C5A C4A N2 O21 . . . . -177.9(2) ?
loop_
    _geom_hbond_atom_site_label_D
    _geom_hbond_atom_site_label_H
    _geom_hbond_atom_site_label_A
    _geom_hbond_site_symmetry_A
    _geom_hbond_distance_DH
    _geom_hbond_distance_HA
    _geom_hbond_distance_DA
    _geom_hbond_angle_DHA
    C3 H3 O32 2_745 0.95(3) 2.50(2) 3.294(3) 142.1(17)
    C5A H5A N1C 4_454 0.96(2) 2.53(2) 3.427(3) 156.3(19)
    C7 H7 O21 2_655 0.97(2) 2.53(2) 3.354(3) 143.3(19)
data_global
_journal_date_recd_electronic     2010-09-24
_journal_date_accepted     2010-09-27
_journal_name_full     'Acta Crystallographica, Section E'
_journal_year     2010
_journal_volume     66
_journal_issue     10
_journal_page_first     o2694
_journal_page_last     o2694
_journal_paper_category     QO
_journal_coeditor_code     ZL2310
_publ_contact_author_name     'Frank Blockhuys'
_publ_contact_author_address
;
Department of Chemistry, University of Antwerp, Universiteitsplein 1, B-2610
 Wilrijk, Belgium
;
_publ_contact_author_email     'frank.blockhuys@ua.ac.be'
_publ_contact_author_fax     '+32.3.265.23.10'
_publ_contact_author_phone     '+32.3.265.23.65'
_publ_section_title
;
4-[(<i>E</i>)-2-(2,4,6-Trinitrophenyl)ethylidene]benzonitrile
;
loop_
    _publ_author_name
    _publ_author_address
    'De Borger, Roeland'
;
Department of Chemistry, University of Antwerp, Universiteitsplein 1,
B-2610 Wilrijk, Belgium
;
    'Collas, Alain'
;
Department of Chemistry, University of Antwerp, Universiteitsplein 1,
B-2610 Wilrijk, Belgium
;
    'Blockhuys, Frank'
;
Department of Chemistry, University of Antwerp, Universiteitsplein 1,
B-2610 Wilrijk, Belgium
;
