# Supplementary material for: 4-[(E)-2-(2,4,6-Trinitro­phenyl)ethyl­idene]benzonitrile
Source: Acta Crystallogr Sect E Struct Rep Online. 2010 Sep 30;66(Pt 10):o2694. doi: 10.1107/S1600536810038584 (PMC2983335; doi:10.1107/S1600536810038584)
Supplement: Supplementary file 2 [file e-66-o2694-Isup2.hkl]

#
# h,k,l, Fc-squared, Fo-squared, sigma(Fo-squared) and status flag
#
data_I
_shelx_title ' ctns in P -1'
_shelx_refln_list_code          4
_shelx_F_calc_maximum      301.75
_exptl_crystal_F_000       696.00
_reflns_d_resolution_high  0.8306
 
loop_
 _symmetry_equiv_pos_as_xyz
 'x, y, z'
 '-x, y+1/2, -z+1/2'
 '-x, -y, -z'
 'x, -y-1/2, z-1/2'
 
_cell_length_a    11.1830
_cell_length_b     8.5200
_cell_length_c    15.4590
_cell_angle_alpha  90.000
_cell_angle_beta   94.090
_cell_angle_gamma  90.000
 
_shelx_F_squared_multiplier     1.000
 
loop_
 _refln_index_h
 _refln_index_k
 _refln_index_l
 _refln_F_squared_calc
 _refln_F_squared_meas
 _refln_F_squared_sigma
 _refln_observed_status
   1   0   0      139.20      157.76      1.81 o
   2   0   0     4363.68     4105.12     10.09 o
   3   0   0      370.45      377.16      4.46 o
   4   0   0     2705.69     2484.99     14.07 o
   5   0   0      964.44      888.74     20.61 o
   6   0   0      675.99      646.46     11.24 o
   7   0   0      443.49      459.08      8.47 o
   8   0   0       22.05       21.70      1.76 o
   9   0   0        2.14        2.56      2.45 o
  10   0   0       84.73       92.27      2.76 o
  11   0   0       98.44      108.27      3.02 o
  12   0   0       19.84       19.47      2.62 o
  13   0   0        1.69        4.72      3.00 o
   1   1   0     2931.35     2908.89     18.16 o
   2   1   0     2583.58     2401.36     48.16 o
   3   1   0      123.36      104.41      3.24 o
   4   1   0        3.11        6.98      1.12 o
   5   1   0       80.65       92.81      1.96 o
   6   1   0      938.19      960.52      9.18 o
   7   1   0       79.43       81.72      1.93 o
   8   1   0       55.37       55.07      1.91 o
   9   1   0       26.54       25.74      3.02 o
  10   1   0      120.34      127.71      3.01 o
  11   1   0        4.28        0.48      2.83 o
  12   1   0        7.85        6.03      4.24 o
  13   1   0        1.18       -2.37      4.62 o
   0   2   0     2449.08     2763.94     13.68 o
   1   2   0     3896.92     4084.69     12.10 o
   2   2   0      361.29      341.94      4.75 o
   3   2   0     2893.06     3066.29    158.87 o
   4   2   0       17.04       12.67      1.15 o
   5   2   0      331.55      352.21      8.29 o
   6   2   0       52.45       49.02      1.57 o
   7   2   0       28.11       28.12      1.60 o
   8   2   0       16.45       15.81      1.72 o
   9   2   0       39.19       40.14      4.95 o
  10   2   0        2.28       -1.76      2.70 o
  11   2   0      255.63      267.65      6.82 o
  12   2   0       50.07       43.31      2.96 o
  13   2   0        6.19       -5.09      5.09 o
   1   3   0        5.09        9.03      4.35 o
   2   3   0        9.76       10.90      1.12 o
   3   3   0      490.25      457.78     18.79 o
   4   3   0      328.41      321.82      8.69 o
   5   3   0      522.01      588.61     18.49 o
   6   3   0      203.20      212.74      6.89 o
   7   3   0        3.37        5.56      2.20 o
   8   3   0      166.27      172.26      7.27 o
   9   3   0        3.83        5.06      1.94 o
  10   3   0      232.80      254.71     10.98 o
  11   3   0       77.56       67.03      2.79 o
  12   3   0        1.44       -0.86      4.42 o
   0   4   0      343.22      420.99      8.56 o
   1   4   0      674.52      725.81     25.97 o
   2   4   0      271.32      279.05      5.22 o
   3   4   0      899.76      942.51     34.73 o
   4   4   0        0.28        2.74      1.66 o
   5   4   0      292.10      317.77     12.31 o
   6   4   0       39.04       43.90      3.23 o
   7   4   0       10.46        9.59      1.80 o
   8   4   0      142.47      121.53      3.28 o
   9   4   0        1.00       -2.41      4.00 o
  10   4   0        1.29       -2.66      3.57 o
  11   4   0       46.00       43.97      2.73 o
  12   4   0        0.68        0.04      4.67 o
   1   5   0       14.80       22.20      1.91 o
   2   5   0       27.35       25.23      1.49 o
   3   5   0      337.20      336.93      9.56 o
   4   5   0       57.32       51.06      5.61 o
   5   5   0        1.70        2.26      3.10 o
   6   5   0      154.86      149.28      3.32 o
   7   5   0      480.15      500.95      9.13 o
   8   5   0        3.47        5.59      2.05 o
   9   5   0      105.60       96.06      3.85 o
  10   5   0       54.07       47.78      2.75 o
  11   5   0        0.06       -1.95      2.99 o
   0   6   0      472.81      524.03     11.94 o
   1   6   0        5.23        1.62      3.48 o
   2   6   0       78.21       89.83      2.13 o
   3   6   0       23.02       16.17      3.41 o
   4   6   0       28.31       30.29      2.02 o
   5   6   0       70.54       67.87      3.14 o
   6   6   0       56.09       47.51      2.32 o
   7   6   0      311.09      329.08      7.63 o
   8   6   0       15.70       16.69      2.19 o
   9   6   0       37.14       36.09      2.47 o
  10   6   0        0.09       -2.75      4.69 o
   1   7   0        1.75        4.09      2.39 o
   2   7   0       38.86       43.36      6.28 o
   3   7   0       26.56       26.78      2.26 o
   4   7   0      127.18      142.21      3.22 o
   5   7   0      121.14      110.02      2.80 o
   6   7   0      139.47      142.76      5.95 o
   7   7   0       82.86       80.51      2.83 o
   8   7   0       23.02       25.89      2.65 o
   9   7   0        5.51        2.93      2.98 o
   0   8   0       16.69       11.58      3.30 o
   1   8   0       18.03       22.88      2.22 o
   2   8   0        0.10       -0.88      4.22 o
   3   8   0       99.47       93.63      2.91 o
   4   8   0      136.34      137.25      7.86 o
   5   8   0       36.16       30.99      2.35 o
   6   8   0        0.45        5.63      3.13 o
   7   8   0        0.00       -2.94      4.31 o
   8   8   0        2.28        1.48      2.52 o
   1   9   0       67.39       77.94      3.01 o
   2   9   0       50.81       52.86      2.68 o
   3   9   0        1.49       -4.77      8.10 o
   4   9   0        1.89        0.80      3.25 o
   5   9   0        0.36       -4.61      6.48 o
   6   9   0        0.70        0.64      4.67 o
   0  10   0        0.88        7.16      3.82 o
   1  10   0       14.53       12.55      2.93 o
   2  10   0       18.74       12.74      2.84 o
 -13   1   1        0.00       -1.77      4.57 o
 -12   1   1        2.02        1.64      2.30 o
 -11   1   1        0.40       -1.67      5.11 o
 -10   1   1      273.94      292.41      6.15 o
  -9   1   1        1.33        0.17      3.48 o
  -8   1   1       37.04       41.74      1.81 o
  -7   1   1      167.45      170.31      6.30 o
  -6   1   1      315.29      296.50      5.55 o
  -5   1   1      130.39      132.63      2.94 o
  -4   1   1      225.93      208.07      4.00 o
  -3   1   1       80.96       69.88      1.48 o
  -2   1   1      155.06      168.87      3.14 o
  -1   1   1     2803.40     2772.91    122.76 o
   0   1   1      109.07      119.15     11.98 o
   1   1   1      320.51      354.48     11.44 o
   2   1   1     2605.56     2517.92     62.89 o
   3   1   1     1587.55     1553.18     46.01 o
   4   1   1        0.25        0.00      1.38 o
   5   1   1      637.59      641.44      7.07 o
   6   1   1      388.52      409.95      6.43 o
   7   1   1       20.12       24.71      2.39 o
   8   1   1      202.86      211.62      4.57 o
   9   1   1       97.82       91.55      5.93 o
  10   1   1      181.87      184.13      3.78 o
  11   1   1        7.26        6.53      2.16 o
  12   1   1       11.39       16.34      2.48 o
  13   1   1        0.00       -0.81      4.57 o
 -13   2   1        3.53        2.26      3.09 o
 -12   2   1       42.93       48.83      4.34 o
 -11   2   1       33.09       32.92      2.48 o
 -10   2   1        0.04       -3.27      5.11 o
  -9   2   1       64.57       63.94      2.30 o
  -8   2   1       25.17       25.64      1.77 o
  -7   2   1      175.25      171.21      3.76 o
  -6   2   1      287.50      317.16      5.86 o
  -5   2   1        0.03        0.89      3.24 o
  -4   2   1      851.37      882.69     27.76 o
  -3   2   1     2815.34     2697.14    104.71 o
  -2   2   1       24.44       16.57      1.21 o
  -1   2   1      277.91      296.60      4.12 o
   0   2   1     7005.94     6809.60    144.80 o
   1   2   1        3.30        3.66      1.13 o
   2   2   1      611.98      580.73     30.85 o
   3   2   1     2362.22     2361.35    140.82 o
   4   2   1       53.22       41.31      1.65 o
   5   2   1     1542.12     1741.52     22.29 o
   6   2   1       10.36        8.05      1.32 o
   7   2   1       45.71       40.72      2.64 o
   8   2   1        2.20        1.48      2.04 o
   9   2   1        3.89       -0.79      4.01 o
  10   2   1      583.30      609.24     14.75 o
  11   2   1       17.00       11.76      5.77 o
  12   2   1       27.20       29.96      2.57 o
  13   2   1        4.52        4.28      3.11 o
 -12   3   1        3.35       -0.04      4.59 o
 -11   3   1      136.79      147.65      7.38 o
 -10   3   1       18.82       19.44      2.21 o
  -9   3   1        6.49        8.24      8.43 o
  -8   3   1       97.78      110.73      2.51 o
  -7   3   1      375.96      399.03      7.23 o
  -6   3   1      286.63      303.60      6.18 o
  -5   3   1     1284.38     1399.53     75.06 o
  -4   3   1      400.66      404.87     11.85 o
  -3   3   1      987.26     1020.16      8.40 o
  -2   3   1      201.94      219.26      4.13 o
  -1   3   1       17.83       17.81      1.23 o
   0   3   1     3399.14     3686.69     44.52 o
   1   3   1     1133.82     1246.33     38.30 o
   2   3   1       43.23       50.25      2.80 o
   3   3   1     1185.63     1275.32     63.21 o
   4   3   1     1013.69     1069.28     26.84 o
   5   3   1      604.58      581.70      7.42 o
   6   3   1        2.65        0.59      2.93 o
   7   3   1       45.84       51.33      1.85 o
   8   3   1        6.56        3.56      2.36 o
   9   3   1       18.66       17.72      3.13 o
  10   3   1       11.62       10.54      2.35 o
  11   3   1        6.80        8.07      2.20 o
  12   3   1        1.85       -4.57      4.64 o
 -12   4   1        4.50        7.22      2.47 o
 -11   4   1        8.99       17.67      2.44 o
 -10   4   1       26.69       29.02      2.50 o
  -9   4   1       16.01       21.49      2.11 o
  -8   4   1        2.48        1.05      3.40 o
  -7   4   1       29.17       24.15      1.96 o
  -6   4   1       58.98       66.85      1.98 o
  -5   4   1      176.15      171.98      3.49 o
  -4   4   1      170.75      178.54      3.60 o
  -3   4   1      346.76      399.34     13.44 o
  -2   4   1     1027.91     1200.71     13.76 o
  -1   4   1       66.25       64.34      1.71 o
   0   4   1      937.31     1067.01      8.95 o
   1   4   1     1590.45     1895.00     62.67 o
   2   4   1       17.25       24.13      1.90 o
   3   4   1      193.43      229.19     12.10 o
   4   4   1       12.42        8.83      1.39 o
   5   4   1        7.24        5.68      4.18 o
   6   4   1      151.77      137.72      5.41 o
   7   4   1       61.78       64.64      2.22 o
   8   4   1      105.40       94.98      3.12 o
   9   4   1        0.03        0.30      1.94 o
  10   4   1       28.29       27.89      5.69 o
  11   4   1       20.09       12.25      2.48 o
  12   4   1        0.72        2.20      2.44 o
 -11   5   1        0.54       -0.15      4.69 o
 -10   5   1        7.04       10.47      2.38 o
  -9   5   1        0.44       -4.34      4.34 o
  -8   5   1      734.58      720.84     11.43 o
  -7   5   1      193.11      189.33      6.50 o
  -6   5   1        1.36        2.67      2.26 o
  -5   5   1       87.42       88.69      4.13 o
  -4   5   1        5.91        6.76      2.92 o
  -3   5   1      500.91      511.13      7.59 o
  -2   5   1       10.91       14.00      2.12 o
  -1   5   1       52.96       69.54      1.73 o
   0   5   1       28.10       25.22      1.51 o
   1   5   1      457.68      483.23     21.85 o
   2   5   1      211.56      232.38      9.62 o
   3   5   1      835.52      831.12     23.06 o
   4   5   1      323.50      310.06      6.44 o
   5   5   1       23.24       31.13      1.75 o
   6   5   1       29.22       23.49      2.08 o
   7   5   1        3.83        2.64      4.12 o
   8   5   1        0.08       -4.16      4.16 o
   9   5   1        3.71        5.87      2.09 o
  10   5   1       35.32       35.71      4.48 o
  11   5   1        0.00        4.30      2.88 o
 -10   6   1       40.33       35.91      2.91 o
  -9   6   1        0.13       -4.39      4.39 o
  -8   6   1       14.86       14.89      2.19 o
  -7   6   1       27.22       21.25      2.12 o
  -6   6   1        6.77       10.28      2.08 o
  -5   6   1        4.20        8.40      1.85 o
  -4   6   1       64.12       56.00      2.13 o
  -3   6   1      118.03      115.19      2.44 o
  -2   6   1      155.13      165.49     10.42 o
  -1   6   1       64.64       65.26      1.95 o
   0   6   1      104.25       99.06      2.46 o
   1   6   1       56.09       60.51      5.02 o
   2   6   1        1.90        0.95      2.20 o
   3   6   1       70.75       73.12      2.15 o
   4   6   1        4.02        1.54      3.41 o
   5   6   1      218.04      226.32      5.12 o
   6   6   1      216.58      232.79      4.94 o
   7   6   1        7.66        8.39      1.99 o
   8   6   1        0.00       -0.73      2.61 o
   9   6   1       10.60        6.16      5.69 o
  10   6   1        0.55        3.26      2.86 o
  -9   7   1        0.32        1.22      2.86 o
  -8   7   1       12.67       20.31      2.54 o
  -7   7   1       24.45       24.83      2.32 o
  -6   7   1       21.01       21.99      2.12 o
  -5   7   1        0.00       -0.60      3.87 o
  -4   7   1       30.54       39.91      2.34 o
  -3   7   1      385.03      365.05      8.98 o
  -2   7   1       88.11       87.55      2.47 o
  -1   7   1        0.00       -3.38      3.83 o
   0   7   1        1.19       -0.89      2.54 o
   1   7   1       39.31       35.78      3.80 o
   2   7   1       49.26       50.96      2.45 o
   3   7   1     1372.16     1438.70     14.95 o
   4   7   1       25.55       30.47      2.30 o
   5   7   1      130.04      123.62      2.83 o
   6   7   1       97.22       95.88      2.85 o
   7   7   1      125.22      128.74      3.16 o
   8   7   1        3.83       -0.60      5.85 o
   9   7   1        2.03        2.62      2.41 o
  -8   8   1        4.51        4.91      5.47 o
  -7   8   1        2.08       -2.20      3.40 o
  -6   8   1        9.66        9.18      2.38 o
  -5   8   1       51.37       55.51      2.60 o
  -4   8   1      190.73      194.26      4.04 o
  -3   8   1       56.31       56.46      6.77 o
  -2   8   1      138.41      146.89      5.42 o
  -1   8   1       29.33       25.45      2.27 o
   0   8   1      117.22      101.93      6.27 o
   1   8   1       11.69       12.49      2.07 o
   2   8   1      118.97       96.54      2.84 o
   3   8   1      237.29      195.90     10.65 o
   4   8   1       31.35       38.41      3.17 o
   5   8   1       27.72       30.68      4.74 o
   6   8   1       20.78       23.14      3.32 o
   7   8   1        1.91       -0.42      4.65 o
   8   8   1        2.96       -3.58      4.92 o
  -6   9   1       12.03        8.61      2.67 o
  -5   9   1        1.05        0.99      2.98 o
  -4   9   1        1.29        3.56      2.25 o
  -3   9   1        8.60        5.73      2.86 o
  -2   9   1       20.24       15.91      2.44 o
  -1   9   1        6.64        1.90      3.10 o
   0   9   1        8.02       11.91      4.28 o
   1   9   1       18.43       20.91      3.49 o
   2   9   1      102.51       96.51      3.10 o
   3   9   1        9.83       12.39      2.47 o
   4   9   1       20.36       13.77      2.43 o
   5   9   1        3.72        5.85      2.32 o
   6   9   1       24.77       31.60      2.79 o
  -2  10   1        0.10       -2.18      5.13 o
  -1  10   1        4.97        7.51      3.01 o
   0  10   1        1.38        1.50      5.32 o
   1  10   1        0.01       -6.08      6.08 o
   2  10   1        7.22        6.70      3.59 o
 -13   0   2       12.01        9.39      6.04 o
 -12   0   2       91.44       94.87      3.16 o
 -11   0   2      616.49      638.54     26.64 o
 -10   0   2      542.07      509.75      9.83 o
  -9   0   2       28.49       31.68      2.12 o
  -8   0   2        6.56        7.04      1.58 o
  -7   0   2     1553.96     1582.75     12.69 o
  -6   0   2      397.19      427.36      6.34 o
  -5   0   2      591.18      593.54     24.75 o
  -4   0   2      495.07      464.23     16.24 o
  -3   0   2     2213.12     2098.21     46.83 o
  -2   0   2     6378.11     5676.13    201.48 o
  -1   0   2      312.94      424.78      6.53 o
   0   0   2     3552.24     3262.65      9.50 o
   1   0   2      981.67      891.16      8.94 o
   2   0   2     5425.85     5123.85     36.26 o
   3   0   2     1131.71     1113.09     26.05 o
   4   0   2      368.54      361.13     20.83 o
   5   0   2     2225.39     2223.06     35.62 o
   6   0   2       38.93       40.46      1.53 o
   7   0   2      213.63      206.94      7.01 o
   8   0   2     1107.83     1091.89     11.62 o
   9   0   2     1285.28     1288.85     56.66 o
  10   0   2      125.92      136.00      5.66 o
  11   0   2       19.70       17.57      2.21 o
  12   0   2        3.56        4.57      2.78 o
  13   0   2       16.54       16.57      2.54 o
 -13   1   2       10.46        7.24      2.50 o
 -12   1   2       29.79       25.77      3.62 o
 -11   1   2        3.59        1.37      4.27 o
 -10   1   2      111.19      117.06      2.94 o
  -9   1   2        9.03       11.33      4.54 o
  -8   1   2       45.12       40.54      1.90 o
  -7   1   2     1052.42     1100.33     11.49 o
  -6   1   2      127.24      118.50      2.52 o
  -5   1   2      138.83      132.19      2.72 o
  -4   1   2      914.86      854.80      7.22 o
  -3   1   2       71.78       65.81      1.40 o
  -2   1   2    11730.12    11003.06     53.27 o
  -1   1   2     1009.56      955.06     46.28 o
   0   1   2     2618.50     2516.43     90.68 o
   1   1   2      500.28      496.92      4.24 o
   2   1   2     5427.64     5176.50     94.18 o
   3   1   2      446.03      402.96      4.88 o
   4   1   2       13.27        8.60      4.28 o
   5   1   2     2244.05     2408.07     13.35 o
   6   1   2      193.59      207.77      4.31 o
   7   1   2        7.90       10.75      1.78 o
   8   1   2        2.46        2.04      2.14 o
   9   1   2      292.90      300.53      6.45 o
  10   1   2       53.77       49.30      2.53 o
  11   1   2       23.37       21.38      2.28 o
  12   1   2        0.22        5.89      3.06 o
  13   1   2        1.19        7.75      2.34 o
 -13   2   2        1.09       -2.12      4.67 o
 -12   2   2        0.46        0.02      3.02 o
 -11   2   2       57.82       65.37      2.69 o
 -10   2   2        0.01        1.84      1.96 o
  -9   2   2       27.53       30.18      3.91 o
  -8   2   2       85.47       80.52      2.13 o
  -7   2   2       53.76       62.31      1.89 o
  -6   2   2       91.99       98.09      3.28 o
  -5   2   2        1.98        1.75      1.54 o
  -4   2   2       25.02       21.70      1.23 o
  -3   2   2      544.64      525.83      5.75 o
  -2   2   2      784.94      786.06      6.38 o
  -1   2   2       68.54       77.59      1.55 o
   0   2   2     5352.16     5288.43    176.43 o
   1   2   2      497.11      517.40      9.82 o
   2   2   2        0.42       -0.86      2.38 o
   3   2   2      215.76      244.59      9.85 o
   4   2   2      585.79      688.17     15.39 o
   5   2   2        1.93        0.61      2.46 o
   6   2   2      134.71      128.50      2.69 o
   7   2   2        1.64        3.53      3.67 o
   8   2   2       11.27        8.46      1.68 o
   9   2   2      167.84      165.63      3.42 o
  10   2   2       34.29       41.76      2.50 o
  11   2   2       12.81       10.15      2.41 o
  12   2   2       24.45       29.37      4.67 o
 -12   3   2       40.60       35.97      2.88 o
 -11   3   2       32.90       34.50      2.51 o
 -10   3   2        1.53       -4.40      4.40 o
  -9   3   2        9.99       15.94      2.05 o
  -8   3   2       76.04       83.79      2.38 o
  -7   3   2       48.79       50.21      1.89 o
  -6   3   2       16.23       19.94      2.45 o
  -5   3   2      584.81      563.00      7.30 o
  -4   3   2      307.90      285.15      7.24 o
  -3   3   2      441.03      485.37     10.31 o
  -2   3   2      246.24      215.32      4.19 o
  -1   3   2     3931.77     4070.90    194.42 o
   0   3   2      158.57      195.28      6.43 o
   1   3   2       81.51       96.54      1.94 o
   2   3   2       15.72       12.60      1.55 o
   3   3   2     1673.08     1674.22     82.13 o
   4   3   2      286.19      266.34      5.24 o
   5   3   2       10.09        9.77      1.83 o
   6   3   2       15.58       14.61      1.57 o
   7   3   2       50.28       40.57      1.87 o
   8   3   2       23.68       26.00      2.01 o
   9   3   2       19.94       22.02      2.09 o
  10   3   2       64.27       64.20      2.78 o
  11   3   2       36.67       28.62      3.56 o
  12   3   2        0.08        3.85      2.96 o
 -12   4   2        6.27        7.25      2.47 o
 -11   4   2        1.63       -0.31      2.96 o
 -10   4   2       10.11        5.23      4.90 o
  -9   4   2        7.78        7.06      2.05 o
  -8   4   2      305.06      307.27      8.67 o
  -7   4   2       32.55       38.24      3.87 o
  -6   4   2       68.64       75.76      2.01 o
  -5   4   2      143.96      150.35      4.80 o
  -4   4   2      133.09      126.80      2.72 o
  -3   4   2     1150.01     1209.31     10.26 o
  -2   4   2      385.20      412.69      6.18 o
  -1   4   2      673.17      679.53     35.01 o
   0   4   2     1746.10     1842.81     57.36 o
   1   4   2      137.66      153.97      3.26 o
   2   4   2       68.99       72.75      2.00 o
   3   4   2      120.43      131.03      8.97 o
   4   4   2      187.76      194.02      4.41 o
   5   4   2        1.31        1.79      1.74 o
   6   4   2       85.27       92.83      5.13 o
   7   4   2       36.66       43.52      2.18 o
   8   4   2      114.69      108.88      2.68 o
   9   4   2        0.01       -2.17      4.12 o
  10   4   2        2.41        1.05      3.02 o
  11   4   2        2.52        5.22      2.31 o
  12   4   2        0.67        2.28      2.95 o
 -11   5   2        0.93       -0.55      4.60 o
 -10   5   2        9.94       12.87      2.35 o
  -9   5   2       56.13       58.19      2.55 o
  -8   5   2       31.41       32.83      2.32 o
  -7   5   2       26.01       29.71      2.24 o
  -6   5   2       48.62       44.95      4.44 o
  -5   5   2        3.73        3.11      2.02 o
  -4   5   2       16.02       18.41      1.59 o
  -3   5   2      316.16      351.61      6.64 o
  -2   5   2        8.79       20.25      1.50 o
  -1   5   2      729.52      730.68     35.94 o
   0   5   2     2223.93     2565.25     20.25 o
   1   5   2      184.66      199.80     11.40 o
   2   5   2        3.10        4.11      1.39 o
   3   5   2       54.70       60.02      1.85 o
   4   5   2       30.14       29.29      1.65 o
   5   5   2       19.49       17.55      1.69 o
   6   5   2        5.23        7.18      2.19 o
   7   5   2      525.68      523.25      9.47 o
   8   5   2       59.89       61.80      2.52 o
   9   5   2       16.80       12.64      2.19 o
  10   5   2       59.42       60.37      3.00 o
  11   5   2        0.75        0.85      2.89 o
 -10   6   2       12.76       14.55      2.55 o
  -9   6   2       34.52       36.19      2.55 o
  -8   6   2       25.56       21.15      2.26 o
  -7   6   2        4.46        5.85      1.91 o
  -6   6   2      118.49      112.72      2.69 o
  -5   6   2        8.59        9.57      1.82 o
  -4   6   2      145.95      142.80      5.77 o
  -3   6   2      168.55      179.88      4.66 o
  -2   6   2      223.30      226.89      8.24 o
  -1   6   2       35.28       31.95      3.58 o
   0   6   2       31.56       28.41      1.83 o
   1   6   2      232.28      239.33      5.02 o
   2   6   2      146.04      159.98      7.52 o
   3   6   2      111.83      121.64      2.64 o
   4   6   2        5.72        4.48      5.02 o
   5   6   2        0.22        1.84      3.68 o
   6   6   2      179.14      161.64      3.49 o
   7   6   2       83.16       80.50      2.58 o
   8   6   2       20.71       16.40      2.57 o
   9   6   2        7.79        6.26      9.98 o
  10   6   2        5.77        4.54      4.16 o
  -9   7   2        1.47       -1.32      4.55 o
  -8   7   2       29.72       32.06      2.67 o
  -7   7   2        0.30       -0.91      4.34 o
  -6   7   2        7.19        4.68      3.84 o
  -5   7   2       71.36       75.85      2.52 o
  -4   7   2      440.42      465.88     14.50 o
  -3   7   2       29.78       29.50      2.19 o
  -2   7   2        0.64       -0.84      3.61 o
  -1   7   2       23.35       25.51      2.01 o
   0   7   2      195.19      231.55      4.88 o
   1   7   2      159.61      169.91      3.41 o
   2   7   2     1318.12     1309.07     35.46 o
   3   7   2        9.14       16.93      4.61 o
   4   7   2        0.01        1.73      4.17 o
   5   7   2      177.58      164.73      3.28 o
   6   7   2       27.79       34.37      5.26 o
   7   7   2        2.24        6.97      2.04 o
   8   7   2        0.60        2.76      2.27 o
   9   7   2       29.92       22.56      2.76 o
  -8   8   2       22.00       26.17      2.66 o
  -7   8   2       51.34       51.29      3.01 o
  -6   8   2       10.96       16.81      2.42 o
  -5   8   2       19.79       23.31      2.36 o
  -4   8   2        0.08        0.87      3.57 o
  -3   8   2        1.22        1.56      2.88 o
  -2   8   2       28.07       30.03      2.85 o
  -1   8   2       23.68       25.90      2.51 o
   0   8   2       21.66       23.17      2.38 o
   1   8   2       55.81       64.26      2.57 o
   2   8   2        0.36       -2.51      4.61 o
   3   8   2       28.76       35.05      2.91 o
   4   8   2        6.78        0.51      3.47 o
   5   8   2        4.38        4.56      2.49 o
   6   8   2        6.31       -4.09      4.81 o
   7   8   2       15.92       18.33      2.52 o
   8   8   2        0.29        1.17      2.48 o
  -6   9   2        3.50        4.24      3.16 o
  -5   9   2        0.32        0.65      4.45 o
  -4   9   2        1.48       -4.42      4.42 o
  -3   9   2       18.68       21.83      2.48 o
  -2   9   2        8.03        5.39      2.80 o
  -1   9   2       14.53       12.45      2.52 o
   0   9   2        2.68        1.83      3.09 o
   1   9   2        8.79       13.32      2.45 o
   2   9   2        0.01       -0.06      7.60 o
   3   9   2       22.36       23.37      2.62 o
   4   9   2        3.49        3.03      5.75 o
   5   9   2        0.02        2.31      3.05 o
   6   9   2       60.05       75.12      3.33 o
  -2  10   2       13.26       16.78      2.63 o
  -1  10   2        5.17       -1.13      5.18 o
   0  10   2       15.13       17.52      2.95 o
   1  10   2        2.74        3.45      3.46 o
   2  10   2       37.78       34.87      3.08 o
 -13   1   3        2.26        5.38      2.38 o
 -12   1   3       54.16       51.69      4.44 o
 -11   1   3       42.94       50.01      3.14 o
 -10   1   3       49.88       50.43      6.20 o
  -9   1   3        0.64       -3.79      3.79 o
  -8   1   3       64.87       68.74      2.02 o
  -7   1   3        0.42        1.19      1.80 o
  -6   1   3       65.47       64.44      1.71 o
  -5   1   3      377.22      347.67      5.56 o
  -4   1   3       68.76       80.48      1.92 o
  -3   1   3      225.06      212.96      4.03 o
  -2   1   3    13580.92    12294.29    175.05 o
  -1   1   3      116.16      121.69      2.70 o
   0   1   3     2594.49     2578.76    139.27 o
   1   1   3      825.14      813.15     10.74 o
   2   1   3     1196.97     1140.59     47.23 o
   3   1   3       83.67       84.84      3.48 o
   4   1   3     3518.32     3504.72     39.06 o
   5   1   3      987.90      962.93      8.95 o
   6   1   3       19.58       18.12      1.41 o
   7   1   3        5.64       10.61      1.50 o
   8   1   3      607.25      579.39      8.91 o
   9   1   3       52.87       58.96      2.74 o
  10   1   3       47.32       54.09      2.51 o
  11   1   3       11.17        8.05      5.56 o
  12   1   3        0.73       -0.51      4.59 o
  13   1   3        4.04       -0.68     12.39 o
 -13   2   3        2.07       -4.92      4.92 o
 -12   2   3       29.08       32.20      2.77 o
 -11   2   3        2.05        1.55      2.68 o
 -10   2   3       30.40       31.53      4.29 o
  -9   2   3        3.14        1.42      2.25 o
  -8   2   3        1.06        0.54      5.83 o
  -7   2   3      140.28      146.82      3.14 o
  -6   2   3       38.58       46.20      1.94 o
  -5   2   3      374.89      400.44     10.98 o
  -4   2   3      139.41      127.31      2.66 o
  -3   2   3      219.14      192.81      4.18 o
  -2   2   3      144.33      127.07      3.28 o
  -1   2   3      309.09      349.72     23.54 o
   0   2   3     1822.25     1829.80     58.64 o
   1   2   3        5.40        3.41      2.85 o
   2   2   3     1135.33     1111.54     28.34 o
   3   2   3     1348.13     1304.19     42.15 o
   4   2   3      992.14     1182.69     31.31 o
   5   2   3      439.82      457.62      6.65 o
   6   2   3       59.74       67.11      2.24 o
   7   2   3       38.03       44.21      1.84 o
   8   2   3       53.10       41.07      2.11 o
   9   2   3        0.76        0.13      4.05 o
  10   2   3      263.31      267.05     12.43 o
  11   2   3        2.88       -4.08      4.42 o
  12   2   3        0.00       -4.50      4.56 o
 -12   3   3        0.05       -0.82      3.13 o
 -11   3   3        2.41        0.35      2.74 o
 -10   3   3        9.70        2.93      3.73 o
  -9   3   3       35.96       34.72      2.19 o
  -8   3   3        0.25       -2.04      2.16 o
  -7   3   3      133.33      131.26      2.75 o
  -6   3   3       30.10       36.90      2.90 o
  -5   3   3        0.35        3.57      1.28 o
  -4   3   3        3.29        5.78      1.22 o
  -3   3   3      503.19      506.82      6.35 o
  -2   3   3      495.26      462.31     21.57 o
  -1   3   3     1417.00     1366.97     66.81 o
   0   3   3       84.47       83.94      4.49 o
   1   3   3      498.84      516.89      7.58 o
   2   3   3     1821.92     1873.13     79.93 o
   3   3   3     2570.71     2827.20    106.83 o
   4   3   3        1.19        4.10      2.09 o
   5   3   3      159.00      139.04      5.59 o
   6   3   3      190.78      217.19      4.81 o
   7   3   3       41.71       38.77      1.89 o
   8   3   3        1.94       -3.99      3.99 o
   9   3   3      270.95      274.93     11.00 o
  10   3   3        1.22       -2.46      4.52 o
  11   3   3        0.11       -2.63      4.32 o
  12   3   3       13.57       14.32      2.73 o
 -12   4   3        1.48       -1.71      5.16 o
 -11   4   3        6.12        7.79      2.40 o
 -10   4   3       72.98       87.88      2.98 o
  -9   4   3      113.54      124.90      7.65 o
  -8   4   3       45.10       42.27      3.10 o
  -7   4   3       25.79       18.39      3.68 o
  -6   4   3       49.45       58.63      1.94 o
  -5   4   3      163.26      167.57      3.40 o
  -4   4   3       19.22       17.55      1.39 o
  -3   4   3      707.47      731.93      8.32 o
  -2   4   3       62.15       79.76      1.82 o
  -1   4   3     1138.72     1236.22     38.05 o
   0   4   3      726.76      868.90     41.99 o
   1   4   3      282.93      324.17      5.46 o
   2   4   3       22.24       31.34      1.42 o
   3   4   3       11.65       16.72      1.38 o
   4   4   3      162.74      210.31     14.76 o
   5   4   3       16.06       13.40      1.54 o
   6   4   3        1.26        2.28      2.06 o
   7   4   3       74.95       68.99      2.36 o
   8   4   3       23.30       24.20      3.89 o
   9   4   3        7.86        8.15      2.09 o
  10   4   3        2.29        1.22      4.40 o
  11   4   3        0.80       -1.26      3.41 o
  12   4   3        0.00       -4.93      8.37 o
 -11   5   3        2.03        4.66      2.48 o
 -10   5   3        5.35       -0.21      4.91 o
  -9   5   3        2.95        1.24      2.73 o
  -8   5   3        0.71       -0.01      4.03 o
  -7   5   3        5.16        7.06      2.93 o
  -6   5   3       14.94       14.88      1.84 o
  -5   5   3      275.74      264.72      7.54 o
  -4   5   3       81.74       80.82      2.07 o
  -3   5   3       53.53       56.36      1.86 o
  -2   5   3        9.07        9.96      2.03 o
  -1   5   3       73.77       58.22      4.27 o
   0   5   3       98.55      100.02      5.19 o
   1   5   3      119.43      116.53      6.14 o
   2   5   3       19.03       17.50      1.51 o
   3   5   3      307.63      310.42      6.00 o
   4   5   3       20.06       22.09      2.60 o
   5   5   3       28.85       25.88      1.89 o
   6   5   3     1677.92     1613.05     71.87 o
   7   5   3        8.30       16.16      4.05 o
   8   5   3        4.46        5.73      4.22 o
   9   5   3        0.08       -4.04      5.40 o
  10   5   3       21.66       24.89      2.65 o
  11   5   3        4.95        9.37      6.60 o
 -10   6   3        1.26       -1.65      4.62 o
  -9   6   3        6.83        8.47      2.34 o
  -8   6   3        1.37        4.23      2.26 o
  -7   6   3      150.81      155.38      3.31 o
  -6   6   3        0.68       -1.55      3.84 o
  -5   6   3        3.57        4.95      2.99 o
  -4   6   3      249.07      231.50      8.28 o
  -3   6   3      105.73      107.05      2.96 o
  -2   6   3        5.78        2.49      2.59 o
  -1   6   3        0.10       -2.43      3.21 o
   0   6   3        0.25        2.08      2.10 o
   1   6   3       97.66      104.81      2.41 o
   2   6   3       12.85       15.32      1.80 o
   3   6   3       41.54       50.78      2.25 o
   4   6   3        4.29        5.80      1.90 o
   5   6   3      215.47      210.11      4.66 o
   6   6   3       46.39       43.24      2.41 o
   7   6   3       79.58       68.16      3.24 o
   8   6   3      108.91      115.00      3.06 o
   9   6   3       25.85       29.23      6.04 o
  10   6   3        1.42        3.63      4.39 o
  -9   7   3       18.53       22.56      2.62 o
  -8   7   3       21.84       16.25      2.60 o
  -7   7   3       48.07       43.00      2.58 o
  -6   7   3        0.03       -8.10      9.44 o
  -5   7   3      755.06      752.97     11.35 o
  -4   7   3       14.87       11.74      1.99 o
  -3   7   3        0.21        3.10      2.82 o
  -2   7   3       12.17        9.39      3.00 o
  -1   7   3       35.54       42.75      2.25 o
   0   7   3       27.06       32.23      2.26 o
   1   7   3      174.59      178.98      3.81 o
   2   7   3       30.27       21.41      2.41 o
   3   7   3        1.01       -2.73      2.73 o
   4   7   3       38.38       36.74      2.30 o
   5   7   3       92.41       96.15      6.22 o
   6   7   3       45.51       54.68      2.49 o
   7   7   3        8.26       11.16      2.22 o
   8   7   3       17.86       14.97      2.45 o
   9   7   3       13.83       17.08      2.73 o
  -8   8   3       26.23       24.49      2.83 o
  -7   8   3        8.70       12.60      3.39 o
  -6   8   3       55.12       45.29      2.89 o
  -5   8   3       94.89       76.05      2.82 o
  -4   8   3      227.36      198.56      5.28 o
  -3   8   3        1.52        0.53      2.50 o
  -2   8   3      113.53      118.48      4.49 o
  -1   8   3        5.49        6.34      2.57 o
   0   8   3       72.39       88.90      6.01 o
   1   8   3        0.35        3.51      2.70 o
   2   8   3      177.97      173.74      5.07 o
   3   8   3       33.46       35.00      3.13 o
   4   8   3       13.27       16.99      2.39 o
   5   8   3       13.89       17.11      2.33 o
   6   8   3       16.41       23.38      2.50 o
   7   8   3        0.98        2.69      2.83 o
  -6   9   3        9.43        8.61      2.55 o
  -5   9   3        1.65       -0.87      4.58 o
  -4   9   3       31.01       29.54      2.58 o
  -3   9   3       13.96       16.31      2.44 o
  -2   9   3        4.54        3.45      3.58 o
  -1   9   3        7.79       12.72      2.70 o
   0   9   3       18.53       23.43      6.02 o
   1   9   3       34.39       22.83      2.76 o
   2   9   3       10.15       15.24      2.54 o
   3   9   3        1.03       -0.11      2.98 o
   4   9   3       13.85       15.23      2.59 o
   5   9   3        1.03        3.96      2.85 o
  -2  10   3        0.50        2.05      6.65 o
  -1  10   3       10.75       12.36      2.70 o
   0  10   3        1.85        0.42      5.15 o
   1  10   3        2.87        3.30      3.56 o
 -13   0   4        1.39        1.82      3.22 o
 -12   0   4       10.38       13.72      2.61 o
 -11   0   4        1.23        8.61      5.63 o
 -10   0   4        1.13       -3.98      3.98 o
  -9   0   4       71.22       60.62      2.33 o
  -8   0   4      617.34      606.30     17.56 o
  -7   0   4       93.60       87.83      3.08 o
  -6   0   4      292.93      303.18      5.79 o
  -5   0   4      351.47      360.41      8.05 o
  -4   0   4      765.79      737.59     17.77 o
  -3   0   4      210.37      195.59      3.65 o
  -2   0   4    91050.06    72736.71    111.27 o
  -1   0   4     2639.55     2522.48     36.04 o
   0   0   4     1999.95     1850.43     18.32 o
   1   0   4        6.63        1.49      3.89 o
   2   0   4    10449.35     9661.60     21.15 o
   3   0   4     1326.19     1280.73     16.19 o
   4   0   4       79.43       98.47      2.04 o
   5   0   4      686.24      717.00     12.98 o
   6   0   4      482.02      442.05      8.87 o
   7   0   4      297.45      316.36      6.58 o
   8   0   4        2.20        2.48      1.80 o
   9   0   4      363.80      380.83      8.94 o
  10   0   4       22.37       19.22      2.15 o
  11   0   4       14.69       16.83      3.32 o
  12   0   4        7.19        6.53      2.40 o
 -13   1   4        3.60        1.69      3.12 o
 -12   1   4       64.28       64.31      3.12 o
 -11   1   4       26.04       25.81      2.84 o
 -10   1   4        5.38        7.26      2.02 o
  -9   1   4        0.45        1.38      2.44 o
  -8   1   4       94.08       99.46      2.25 o
  -7   1   4        0.84        2.28      1.44 o
  -6   1   4      151.83      159.82      7.89 o
  -5   1   4      345.22      360.08      6.29 o
  -4   1   4      120.50      115.85      2.43 o
  -3   1   4      985.88      927.66     29.12 o
  -2   1   4     2085.01     1794.70     61.93 o
  -1   1   4    17884.96    17030.58     26.47 o
   0   1   4     3799.49     3592.15     48.10 o
   1   1   4     2583.10     2403.34     10.42 o
   2   1   4      180.43      189.95      3.81 o
   3   1   4      472.13      451.48      9.99 o
   4   1   4      806.38      851.09     16.94 o
   5   1   4        2.99        1.26      3.67 o
   6   1   4        6.51        9.12      2.86 o
   7   1   4       38.77       37.47      1.79 o
   8   1   4      178.31      172.90      3.49 o
   9   1   4      186.77      172.64      3.74 o
  10   1   4       12.78       19.14      2.27 o
  11   1   4        0.60        1.51      2.62 o
  12   1   4        2.39       -3.23      4.70 o
 -13   2   4       25.71       32.42      2.83 o
 -12   2   4       23.99       27.80      2.72 o
 -11   2   4       33.10       34.80      3.31 o
 -10   2   4        6.31        7.42      2.10 o
  -9   2   4        2.81        7.10      3.04 o
  -8   2   4        0.18       -0.57      3.42 o
  -7   2   4       35.01       42.71      1.80 o
  -6   2   4       23.76       34.69      1.61 o
  -5   2   4      279.69      289.44      8.43 o
  -4   2   4      276.06      251.96      4.77 o
  -3   2   4     1017.39     1021.76      8.24 o
  -2   2   4     1046.58     1141.25     31.90 o
  -1   2   4     8429.40     8825.45    422.85 o
   0   2   4      495.51      505.48     31.66 o
   1   2   4     5360.73     5193.70    114.18 o
   2   2   4      325.07      283.22     15.40 o
   3   2   4        2.79       -0.50      2.60 o
   4   2   4       43.92       32.54      1.47 o
   5   2   4       47.71       68.78      1.71 o
   6   2   4      328.06      332.50      6.38 o
   7   2   4      103.18      117.07      3.36 o
   8   2   4      125.62      116.39      2.71 o
   9   2   4      648.14      725.74     11.05 o
  10   2   4      218.93      205.88      4.45 o
  11   2   4       19.69       22.25      2.24 o
  12   2   4        0.07       -0.52      6.60 o
 -12   3   4       61.46       78.83      3.26 o
 -11   3   4       30.40       32.77      2.56 o
 -10   3   4       24.57       23.16      2.59 o
  -9   3   4       30.89       34.25      3.28 o
  -8   3   4       36.31       31.22      2.07 o
  -7   3   4        8.67        8.11      1.64 o
  -6   3   4       54.33       72.95      1.89 o
  -5   3   4       87.42       82.70      1.84 o
  -4   3   4      107.18      108.95      2.42 o
  -3   3   4      274.32      299.71      5.43 o
  -2   3   4       18.79       21.77      1.32 o
  -1   3   4      314.41      242.96      8.49 o
   0   3   4       32.11       34.96      1.31 o
   1   3   4       10.20        9.16      1.20 o
   2   3   4     1177.92     1202.74     32.74 o
   3   3   4     1486.18     1584.38     56.57 o
   4   3   4      337.76      348.29      9.31 o
   5   3   4        6.28       12.60      1.42 o
   6   3   4      168.28      150.16      3.30 o
   7   3   4       86.08       90.25      2.39 o
   8   3   4        1.51       -1.74      4.20 o
   9   3   4      431.14      370.33     11.50 o
  10   3   4        0.62       -2.55      4.20 o
  11   3   4        9.66        9.37      3.43 o
  12   3   4        2.93        3.72      2.42 o
 -12   4   4        0.01       -3.44      3.44 o
 -11   4   4       32.75       36.46      4.37 o
 -10   4   4      142.18      141.42      3.38 o
  -9   4   4       51.52       51.70      2.97 o
  -8   4   4       33.21       30.70      2.19 o
  -7   4   4      274.39      287.63      6.10 o
  -6   4   4       20.22       22.08      1.75 o
  -5   4   4       57.79       60.58      1.85 o
  -4   4   4       18.66       14.13      1.42 o
  -3   4   4      332.44      332.97      8.87 o
  -2   4   4      855.30      870.75      8.92 o
  -1   4   4      123.38      126.11      2.49 o
   0   4   4       33.07       37.55      3.25 o
   1   4   4        4.07        4.18      2.67 o
   2   4   4       99.71       94.55      2.31 o
   3   4   4       84.97       67.94      3.77 o
   4   4   4        4.13        3.79      1.37 o
   5   4   4      121.53      143.35      3.03 o
   6   4   4       85.56       74.54      3.68 o
   7   4   4       13.63       17.88      5.50 o
   8   4   4        7.81        6.65     10.50 o
   9   4   4      144.11      126.71      7.53 o
  10   4   4        0.00       -2.72      2.72 o
  11   4   4        2.69        0.64      4.54 o
 -11   5   4       23.49       23.22      2.57 o
 -10   5   4        1.44        6.38      3.72 o
  -9   5   4        8.98        8.80      5.46 o
  -8   5   4      106.17      107.23      6.95 o
  -7   5   4       80.80       82.69      2.50 o
  -6   5   4        0.01        1.94      1.89 o
  -5   5   4      240.36      234.45      6.91 o
  -4   5   4       31.51       27.17      3.43 o
  -3   5   4      155.00      151.25      3.28 o
  -2   5   4      248.22      259.29     12.60 o
  -1   5   4       47.66       46.21      1.71 o
   0   5   4       28.14       23.88      1.63 o
   1   5   4       18.61       25.78      1.63 o
   2   5   4       94.58       88.89      7.17 o
   3   5   4      121.15      122.80      2.70 o
   4   5   4      217.88      210.63      4.39 o
   5   5   4     1462.85     1504.02    104.12 o
   6   5   4      116.55      136.81      6.73 o
   7   5   4       15.22       13.52      2.08 o
   8   5   4       19.49       13.47      2.19 o
   9   5   4        6.56        1.33      4.43 o
  10   5   4       17.31       16.49      2.71 o
  11   5   4        1.54       -6.14      7.73 o
 -10   6   4        0.24       -3.18      5.66 o
  -9   6   4       19.86       23.10      2.48 o
  -8   6   4        1.89       -0.47      2.61 o
  -7   6   4        4.22        3.33      2.62 o
  -6   6   4       31.10       27.32      2.21 o
  -5   6   4       13.11        8.66      1.87 o
  -4   6   4       30.87       32.17      2.09 o
  -3   6   4       24.88       22.08      2.14 o
  -2   6   4      440.13      428.28     21.94 o
  -1   6   4       85.53       85.77      2.50 o
   0   6   4        8.87        9.63      1.86 o
   1   6   4      100.15       92.88      2.36 o
   2   6   4       97.03       97.60      3.10 o
   3   6   4      245.66      239.00     14.75 o
   4   6   4      146.15      148.33      3.05 o
   5   6   4      505.52      501.13     15.36 o
   6   6   4        6.11        3.77      2.58 o
   7   6   4       88.21       80.85      2.76 o
   8   6   4       16.64        8.81      5.54 o
   9   6   4        0.60       -0.56      4.59 o
  10   6   4        3.61       10.20      7.05 o
  -9   7   4       41.51       44.26      4.29 o
  -8   7   4      108.40      117.90      3.54 o
  -7   7   4        2.19        8.63      2.44 o
  -6   7   4       39.16       38.11      2.53 o
  -5   7   4        0.58        1.61      2.04 o
  -4   7   4       57.75       52.02      2.28 o
  -3   7   4       14.00       13.82      1.92 o
  -2   7   4       44.55       38.11      2.17 o
  -1   7   4       49.23       50.96      2.31 o
   0   7   4      308.83      284.36     18.19 o
   1   7   4       33.49       30.53      2.36 o
   2   7   4       14.20       20.17      2.24 o
   3   7   4      429.26      446.86     12.92 o
   4   7   4      151.93      154.33      3.24 o
   5   7   4       11.31        9.53      2.11 o
   6   7   4        1.38        1.83      2.61 o
   7   7   4       13.03        9.47      2.42 o
   8   7   4        7.98       10.13      2.52 o
   9   7   4        0.00        3.57      3.26 o
  -8   8   4        8.32        6.51      3.06 o
  -7   8   4        8.34       11.22      2.42 o
  -6   8   4       40.57       33.41      2.85 o
  -5   8   4        5.67        2.29      4.61 o
  -4   8   4        3.80        3.76      2.58 o
  -3   8   4       12.28       15.84      3.12 o
  -2   8   4        5.56        5.25      2.05 o
  -1   8   4        0.78       -4.30      4.30 o
   0   8   4      114.22      103.27      4.46 o
   1   8   4      272.38      276.55      5.68 o
   2   8   4       25.01       17.43      4.40 o
   3   8   4       43.18       40.90      2.52 o
   4   8   4        0.49       -1.66      4.10 o
   5   8   4        2.37       -1.32      6.11 o
   6   8   4        3.29       -4.74      4.74 o
   7   8   4        1.60       -0.74      4.68 o
  -5   9   4        7.06        5.00      2.90 o
  -4   9   4        0.33       -0.25      4.31 o
  -3   9   4        0.05       -0.77      5.76 o
  -2   9   4        3.27        8.20      5.30 o
  -1   9   4        0.18        1.08      4.38 o
   0   9   4       68.12       64.55      7.08 o
   1   9   4        1.33        4.56      2.54 o
   2   9   4       77.05       70.14      3.16 o
   3   9   4       23.88       21.63      2.71 o
   4   9   4        0.35        1.43      2.95 o
   5   9   4        2.49        3.70      4.67 o
   0  10   4        1.21        4.21      3.58 o
 -13   1   5       12.27       12.47      2.68 o
 -12   1   5       87.90       80.58      8.70 o
 -11   1   5        8.33        2.55     10.08 o
 -10   1   5        1.73        5.01      2.49 o
  -9   1   5        1.01       -2.25      4.36 o
  -8   1   5        1.40        4.14      1.67 o
  -7   1   5       68.80       71.63      2.19 o
  -6   1   5       68.57       64.93      1.79 o
  -5   1   5      101.67      115.28      5.32 o
  -4   1   5        7.91       13.30      2.11 o
  -3   1   5      246.05      292.18      4.83 o
  -2   1   5      920.23      899.05      7.37 o
  -1   1   5     4105.88     3948.61     85.52 o
   0   1   5     4056.20     3841.60     91.23 o
   1   1   5     1897.44     1793.06      9.90 o
   2   1   5       44.83       49.06      1.60 o
   3   1   5     1304.32     1394.39     65.33 o
   4   1   5     1451.09     1490.61     10.85 o
   5   1   5        7.76        5.58      1.28 o
   6   1   5      572.84      559.88      8.03 o
   7   1   5      355.04      350.14      8.20 o
   8   1   5      201.24      201.37      4.01 o
   9   1   5      100.64      107.93      4.33 o
  10   1   5       27.32       27.87      2.30 o
  11   1   5        2.08        4.01      2.14 o
  12   1   5        1.40       -2.58      4.72 o
 -12   2   5       10.17       10.97      2.80 o
 -11   2   5       34.83       43.41      2.60 o
 -10   2   5        4.01        7.55      2.12 o
  -9   2   5        2.16        0.39      2.38 o
  -8   2   5        0.03       -2.46      3.41 o
  -7   2   5        0.52       -0.54      3.87 o
  -6   2   5      126.99      131.76      2.74 o
  -5   2   5      157.71      134.80      8.47 o
  -4   2   5        6.47       20.92      7.43 o
  -3   2   5      851.71      820.38     17.44 o
  -2   2   5     1890.24     1782.15     31.32 o
  -1   2   5      904.52      923.93     46.76 o
   0   2   5     2184.19     2109.75     94.73 o
   1   2   5     1172.26     1172.95     34.61 o
   2   2   5     4275.35     4201.61    156.16 o
   3   2   5      881.16      968.51     38.96 o
   4   2   5       75.78       76.26      1.72 o
   5   2   5       41.52       32.59      1.61 o
   6   2   5        5.17        5.05      2.58 o
   7   2   5        9.40       10.41      1.69 o
   8   2   5     1313.49     1307.59     13.89 o
   9   2   5        5.88        1.73      5.68 o
  10   2   5        7.65        2.93      4.53 o
  11   2   5        0.22       -4.65      4.65 o
  12   2   5        0.65       -0.53      4.42 o
 -12   3   5        1.82       -4.40      5.84 o
 -11   3   5        1.14        5.15      2.31 o
 -10   3   5      118.19      123.71      7.17 o
  -9   3   5       79.39       93.28      2.70 o
  -8   3   5      138.22      136.90      3.22 o
  -7   3   5      218.39      208.88      7.57 o
  -6   3   5       22.94       20.07      1.63 o
  -5   3   5       82.57       67.88      1.87 o
  -4   3   5       19.54       19.56      1.41 o
  -3   3   5      319.27      316.49      8.23 o
  -2   3   5      108.84      106.96      2.34 o
  -1   3   5      156.15      140.86      3.81 o
   0   3   5      377.11      397.51      7.46 o
   1   3   5       69.53       53.80      1.53 o
   2   3   5     1997.61     2036.16     60.54 o
   3   3   5        3.92       -1.56      2.73 o
   4   3   5        6.79       13.36      1.39 o
   5   3   5        1.28        3.89      1.44 o
   6   3   5      168.46      148.00      5.89 o
   7   3   5       12.25       12.09      2.49 o
   8   3   5       19.87       18.69      2.22 o
   9   3   5       51.73       52.26      5.06 o
  10   3   5       25.74       32.80      2.44 o
  11   3   5       66.47       62.24      4.56 o
  12   3   5       28.41       31.61      2.91 o
 -12   4   5       30.11       34.28      2.92 o
 -11   4   5        0.83       -3.93      4.58 o
 -10   4   5       20.22       17.18      3.23 o
  -9   4   5       10.53       15.06      2.14 o
  -8   4   5       55.68       46.25      2.29 o
  -7   4   5      220.27      236.61      4.94 o
  -6   4   5       50.01       57.43      3.00 o
  -5   4   5      346.15      336.03      7.26 o
  -4   4   5        3.64        0.14      1.91 o
  -3   4   5        0.01        1.55      1.69 o
  -2   4   5       78.52       79.65      2.19 o
  -1   4   5      392.37      469.82     28.29 o
   0   4   5       60.00       55.38      4.98 o
   1   4   5       51.45       47.44      3.89 o
   2   4   5      129.86      131.56      5.05 o
   3   4   5        0.65       -0.36      2.85 o
   4   4   5      114.01      118.19      3.85 o
   5   4   5       12.29        9.89      1.64 o
   6   4   5        7.50        7.97      2.03 o
   7   4   5       10.11        1.18      5.64 o
   8   4   5      199.82      185.58      3.94 o
   9   4   5        0.78        1.58      4.09 o
  10   4   5        0.27       -1.00      3.08 o
  11   4   5        6.29        9.24      2.46 o
 -11   5   5        0.40       -1.75      4.56 o
 -10   5   5       55.97       60.16      3.04 o
  -9   5   5       41.70       44.35      2.56 o
  -8   5   5       44.19       52.27      2.47 o
  -7   5   5        2.26        4.95      2.61 o
  -6   5   5       54.36       50.38      3.61 o
  -5   5   5      545.98      547.65     20.31 o
  -4   5   5      100.47       93.14      2.24 o
  -3   5   5        3.64        4.07      1.91 o
  -2   5   5        1.03        4.77      3.14 o
  -1   5   5       61.32       62.17      2.25 o
   0   5   5       45.17       58.90      1.87 o
   1   5   5      302.97      307.46      6.41 o
   2   5   5      275.88      275.82     19.06 o
   3   5   5       16.42       17.18      1.77 o
   4   5   5       35.10       30.43      4.55 o
   5   5   5        0.08        2.13      2.60 o
   6   5   5       59.88       56.62      2.47 o
   7   5   5        4.76        2.38      6.98 o
   8   5   5       48.06       40.40      2.40 o
   9   5   5       21.38       22.44      2.37 o
  10   5   5        0.27       -3.27      4.78 o
 -10   6   5        0.89        0.57      3.09 o
  -9   6   5       32.34       36.83      2.74 o
  -8   6   5       10.89        7.77      3.67 o
  -7   6   5        9.88       13.78      3.47 o
  -6   6   5       48.50       38.23      2.36 o
  -5   6   5       59.61       60.97      2.30 o
  -4   6   5        5.64        4.48      2.07 o
  -3   6   5        3.07        7.04      1.88 o
  -2   6   5      217.68      210.28     12.62 o
  -1   6   5      198.58      197.96      5.87 o
   0   6   5      371.24      339.56     19.30 o
   1   6   5      392.71      387.10     14.49 o
   2   6   5      203.15      207.53      8.68 o
   3   6   5        3.06        0.80      2.44 o
   4   6   5      687.74      695.35     10.67 o
   5   6   5       17.19       18.37      2.15 o
   6   6   5       22.31       23.80      2.98 o
   7   6   5       76.38       74.52      2.71 o
   8   6   5       33.00       29.17      4.71 o
   9   6   5       17.95       14.25      2.55 o
  10   6   5        1.24       -4.33      6.42 o
  -9   7   5        2.73       -3.77      4.96 o
  -8   7   5        0.79        2.41      4.50 o
  -7   7   5       13.28       13.53      2.22 o
  -6   7   5       10.17       13.64      2.19 o
  -5   7   5      171.76      175.20      6.74 o
  -4   7   5       16.10       11.74      2.07 o
  -3   7   5       10.21       11.07      2.02 o
  -2   7   5       25.78       27.09      3.48 o
  -1   7   5        3.44        6.23      3.31 o
   0   7   5        4.45        8.76      2.14 o
   1   7   5      298.49      301.79      6.45 o
   2   7   5      106.80      104.31      5.41 o
   3   7   5        9.57        6.87      4.42 o
   4   7   5       25.20       29.77      4.23 o
   5   7   5       89.50       91.13      4.27 o
   6   7   5        3.54        7.14      2.15 o
   7   7   5        0.09       -0.13      4.55 o
   8   7   5        1.93       -1.81      8.41 o
  -7   8   5       42.72       38.90      2.96 o
  -6   8   5       52.13       54.48      2.93 o
  -5   8   5        1.94       -1.34      4.10 o
  -4   8   5       22.85       15.13      2.19 o
  -3   8   5        1.00        2.92      2.01 o
  -2   8   5       26.44       27.32      3.15 o
  -1   8   5        2.66       -0.53      4.29 o
   0   8   5       33.37       25.07      2.53 o
   1   8   5       45.91       40.70      2.50 o
   2   8   5        0.71        6.34      2.23 o
   3   8   5      100.17       92.53      4.75 o
   4   8   5        3.54        1.22      3.67 o
   5   8   5       22.87       23.84      2.52 o
   6   8   5       19.05       21.36      5.37 o
   7   8   5        6.10        3.69      5.45 o
  -5   9   5        5.22        6.19      4.28 o
  -4   9   5        2.94        3.49      2.21 o
  -3   9   5        0.04        1.71      2.84 o
  -2   9   5        2.55        4.60      3.47 o
  -1   9   5       19.65       19.22      4.53 o
   0   9   5       85.01       72.59      3.38 o
   1   9   5       14.04       13.51      2.72 o
   2   9   5       60.62       58.85      3.07 o
   3   9   5        3.28       -1.82      4.84 o
   4   9   5       38.41       40.62      2.78 o
   5   9   5        1.81        4.24      3.28 o
 -13   0   6       99.79       97.58      3.66 o
 -12   0   6       52.71       45.19      2.85 o
 -11   0   6        1.07        1.64      6.08 o
 -10   0   6       12.15       21.24      5.83 o
  -9   0   6       40.02       41.08      3.42 o
  -8   0   6      226.85      233.35      4.90 o
  -7   0   6        2.80       -3.19      3.19 o
  -6   0   6        5.62       16.45      1.50 o
  -5   0   6      574.83      594.72      7.62 o
  -4   0   6      695.82      638.65      7.38 o
  -3   0   6      367.13      369.52     10.95 o
  -2   0   6      347.41      323.52      6.83 o
  -1   0   6      444.40      395.18      5.30 o
   0   0   6       63.55       57.78      1.43 o
   1   0   6     1473.86     1383.65     36.29 o
   2   0   6     1592.77     1403.38     11.13 o
   3   0   6       49.50       77.25      1.66 o
   4   0   6       78.29       77.42      1.73 o
   5   0   6     1294.95     1286.83     16.90 o
   6   0   6      609.54      629.68     11.19 o
   7   0   6      314.14      292.45      5.88 o
   8   0   6        4.39        9.55      1.97 o
   9   0   6        1.95        6.41      3.15 o
  10   0   6       17.48       16.32      2.18 o
  11   0   6       46.36       45.99      5.29 o
  12   0   6        6.40        7.26      2.50 o
 -12   1   6       45.34       52.52      3.44 o
 -11   1   6        5.95        6.37      2.12 o
 -10   1   6       36.81       33.95      2.37 o
  -9   1   6      200.60      193.96      4.28 o
  -8   1   6        0.16        0.59      3.59 o
  -7   1   6       21.11       21.84      1.80 o
  -6   1   6       19.52       17.47      1.52 o
  -5   1   6      221.39      210.89      4.32 o
  -4   1   6      742.50      711.82      7.85 o
  -3   1   6      932.99      871.83     20.79 o
  -2   1   6      562.45      535.60     13.60 o
  -1   1   6       41.96       45.58      1.38 o
   0   1   6        3.25        2.50      4.14 o
   1   1   6      810.04      761.42      7.22 o
   2   1   6     1370.21     1407.53     11.50 o
   3   1   6     2315.89     2562.14    128.12 o
   4   1   6      271.26      272.48      9.21 o
   5   1   6       39.43       37.92      1.66 o
   6   1   6        0.93        2.44      1.90 o
   7   1   6      554.15      543.64      8.89 o
   8   1   6        0.18       -0.04      2.55 o
   9   1   6       44.09       43.55      3.50 o
  10   1   6        1.36       -1.05      4.33 o
  11   1   6        6.41       10.66      2.30 o
  12   1   6        0.00       -1.41      3.02 o
 -12   2   6        1.68        1.07      4.60 o
 -11   2   6       56.47       55.98      2.72 o
 -10   2   6        6.51        1.16      6.99 o
  -9   2   6        0.58       -3.82      3.82 o
  -8   2   6       28.81       29.97      2.05 o
  -7   2   6        1.24        8.13      4.51 o
  -6   2   6        2.93        3.77      5.96 o
  -5   2   6       81.49       70.82      3.57 o
  -4   2   6       92.09       86.22      4.51 o
  -3   2   6      791.46      782.51      8.14 o
  -2   2   6      813.77      743.20     16.67 o
  -1   2   6       57.19       48.94      2.63 o
   0   2   6       51.77       42.38      1.45 o
   1   2   6      261.13      257.62      5.88 o
   2   2   6      673.42      671.50     14.29 o
   3   2   6      454.99      471.92     16.45 o
   4   2   6       16.64       13.80      1.39 o
   5   2   6       61.95       65.77      1.86 o
   6   2   6       80.69       73.91      2.65 o
   7   2   6      536.11      515.96      8.80 o
   8   2   6      183.71      192.00      4.11 o
   9   2   6      102.18       74.38      2.83 o
  10   2   6        9.60       19.10      2.23 o
  11   2   6        1.41        1.43      4.66 o
  12   2   6        2.92        4.61      6.56 o
 -12   3   6        2.52        0.53      3.08 o
 -11   3   6       11.60       19.56      2.53 o
 -10   3   6       21.92       33.08      2.53 o
  -9   3   6       83.62       90.74      2.70 o
  -8   3   6       29.55       29.23      2.11 o
  -7   3   6       33.90       27.42      2.04 o
  -6   3   6      122.48      131.50      2.74 o
  -5   3   6      355.32      363.06      6.80 o
  -4   3   6      386.37      393.69     16.78 o
  -3   3   6       89.16       89.62      1.98 o
  -2   3   6     1702.10     1747.84     34.29 o
  -1   3   6      689.75      712.89     39.16 o
   0   3   6       81.51       78.89      3.53 o
   1   3   6      123.54      151.66      3.15 o
   2   3   6       27.97       35.59      1.59 o
   3   3   6       15.10       13.85      1.44 o
   4   3   6        0.89        2.03      1.37 o
   5   3   6        0.14       -3.12      3.12 o
   6   3   6        6.68        7.50      2.28 o
   7   3   6       10.58        3.45      6.07 o
   8   3   6       10.13        2.61      2.64 o
   9   3   6        0.10       -1.09      2.60 o
  10   3   6       21.67       18.74      2.41 o
  11   3   6       29.55       34.26      3.23 o
 -11   4   6        1.38        3.34      2.35 o
 -10   4   6       54.03       62.89      2.88 o
  -9   4   6       95.89       95.68      3.24 o
  -8   4   6        1.13       -0.36      2.46 o
  -7   4   6       78.72       72.41      3.14 o
  -6   4   6       22.85       21.14      1.97 o
  -5   4   6      112.90      115.95      2.34 o
  -4   4   6      233.93      257.59      8.84 o
  -3   4   6        7.21        4.34      1.92 o
  -2   4   6      877.52      886.24      9.58 o
  -1   4   6      251.77      280.57      5.74 o
   0   4   6      129.00      131.66      6.17 o
   1   4   6       26.15       30.16      2.18 o
   2   4   6       23.63       21.08      1.57 o
   3   4   6       18.78       21.49      2.69 o
   4   4   6      131.06      119.18      2.51 o
   5   4   6      226.40      206.18      5.54 o
   6   4   6       42.98       36.01      2.48 o
   7   4   6        2.45        0.69      4.07 o
   8   4   6        8.89        2.40      3.10 o
   9   4   6       10.07        7.75      2.18 o
  10   4   6        7.38        5.99      3.09 o
  11   4   6       47.33       55.77      3.87 o
 -11   5   6        2.13       -3.13      4.93 o
 -10   5   6        1.17       -2.06      4.89 o
  -9   5   6        7.92       11.03      2.22 o
  -8   5   6        9.57       13.36      2.11 o
  -7   5   6       29.17       32.19      2.13 o
  -6   5   6       43.50       49.11      2.25 o
  -5   5   6       68.63       63.47      2.23 o
  -4   5   6        8.06        4.47      2.57 o
  -3   5   6       58.57       61.47      2.09 o
  -2   5   6      252.00      271.78      6.13 o
  -1   5   6      125.40      130.49      2.75 o
   0   5   6      270.88      285.92      9.66 o
   1   5   6       57.25       61.15      2.65 o
   2   5   6      132.95      149.15      3.28 o
   3   5   6      102.76      119.64      5.84 o
   4   5   6        1.50        1.61      3.93 o
   5   5   6      686.39      712.48     29.23 o
   6   5   6       52.84       44.53      6.33 o
   7   5   6      116.89      113.68      2.98 o
   8   5   6       24.21       19.80      2.31 o
   9   5   6        8.53        9.14      2.37 o
  10   5   6        2.35        4.33      4.22 o
 -10   6   6        4.32       -1.19      4.76 o
  -9   6   6        0.28        0.52      6.13 o
  -8   6   6       19.04       22.55      3.06 o
  -7   6   6       47.73       45.41      2.44 o
  -6   6   6      174.04      158.60      3.42 o
  -5   6   6       63.74       63.44      2.42 o
  -4   6   6       73.79       71.56      2.66 o
  -3   6   6        1.22       -1.70      3.24 o
  -2   6   6        2.19        5.60      1.89 o
  -1   6   6        6.74        7.74      2.77 o
   0   6   6       10.21        7.74      2.07 o
   1   6   6      185.93      174.66      7.51 o
   2   6   6        1.60        1.96      2.00 o
   3   6   6        7.15       11.55      2.09 o
   4   6   6       69.90       64.06      2.58 o
   5   6   6      150.59      136.21      8.03 o
   6   6   6       19.64       17.09      2.17 o
   7   6   6        4.75        4.06      2.78 o
   8   6   6       20.41       16.48      2.52 o
   9   6   6        2.99        4.25      3.14 o
  -9   7   6       10.57       14.65      2.85 o
  -8   7   6       15.10       17.94      2.60 o
  -7   7   6        2.56        2.83      2.90 o
  -6   7   6       23.87       24.23      2.37 o
  -5   7   6        5.49       -2.26      2.71 o
  -4   7   6       29.60       35.21      2.15 o
  -3   7   6       27.41       29.06      3.28 o
  -2   7   6      145.57      147.62      7.55 o
  -1   7   6       40.66       45.77      6.13 o
   0   7   6      648.05      588.04     23.29 o
   1   7   6        3.54        2.84      2.61 o
   2   7   6        2.81       -1.36      2.61 o
   3   7   6       51.68       48.87      3.79 o
   4   7   6        2.47        1.96      4.24 o
   5   7   6       10.86        8.52      2.18 o
   6   7   6        0.05       -0.51      4.30 o
   7   7   6        0.14       -1.43      4.49 o
   8   7   6        0.58       -2.73      4.91 o
  -7   8   6       48.49       52.90      3.11 o
  -6   8   6        1.06        0.68      4.49 o
  -5   8   6       14.39       10.49      3.34 o
  -4   8   6        0.98       -0.70      4.39 o
  -3   8   6       12.33       14.59      2.16 o
  -2   8   6        0.17        0.79      5.25 o
  -1   8   6        8.29        9.92      3.19 o
   0   8   6        1.19        0.40      4.52 o
   1   8   6      154.46      158.70      6.02 o
   2   8   6       91.18       94.54      3.94 o
   3   8   6        5.11        1.14      4.52 o
   4   8   6        7.54        5.61      2.35 o
   5   8   6       49.11       45.17      4.87 o
   6   8   6        7.35        5.87      3.50 o
  -5   9   6       21.46       25.04      3.21 o
  -4   9   6       23.61       24.78      2.55 o
  -3   9   6        0.61       -0.23      2.82 o
  -2   9   6       19.79       15.77      2.61 o
  -1   9   6        3.95        7.79      3.96 o
   0   9   6       65.12       77.29      3.36 o
   1   9   6        0.27       -2.17      5.05 o
   2   9   6        6.69        7.31      3.46 o
   3   9   6        6.07        8.17      2.61 o
   4   9   6        4.51        2.73      3.15 o
 -12   1   7       12.30       12.85      2.62 o
 -11   1   7        6.25        8.82      2.17 o
 -10   1   7        0.88        0.31      4.04 o
  -9   1   7        0.94       -3.92      3.92 o
  -8   1   7        2.19        4.88      2.24 o
  -7   1   7       75.57       56.11      2.00 o
  -6   1   7      177.91      190.43      3.91 o
  -5   1   7        1.92        0.65      2.62 o
  -4   1   7     2780.27     2571.89     34.66 o
  -3   1   7       26.00       29.83      1.57 o
  -2   1   7      100.56       96.51      3.33 o
  -1   1   7       55.03       47.55      1.48 o
   0   1   7        0.10        1.60      1.96 o
   1   1   7      551.44      533.04      6.64 o
   2   1   7      408.36      434.80      6.33 o
   3   1   7      333.51      318.97      5.81 o
   4   1   7      323.46      316.79      9.98 o
   5   1   7       24.98       27.93      2.52 o
   6   1   7      146.20      142.68      3.54 o
   7   1   7      264.74      279.63      6.23 o
   8   1   7      366.82      384.15      8.69 o
   9   1   7      110.23      105.65      2.80 o
  10   1   7        0.31        0.10      3.02 o
  11   1   7        3.35        2.54      3.26 o
  12   1   7       14.25       23.53      4.56 o
 -12   2   7        3.18        4.42      2.56 o
 -11   2   7       10.31       11.59      2.81 o
 -10   2   7       10.12        1.45      4.50 o
  -9   2   7       12.09        7.25      5.19 o
  -8   2   7        0.82        3.88      1.98 o
  -7   2   7        0.00       -0.61      2.16 o
  -6   2   7       43.45       54.97      1.94 o
  -5   2   7        6.38        9.42      1.51 o
  -4   2   7      317.34      277.93      9.41 o
  -3   2   7     2131.66     2152.24     17.41 o
  -2   2   7       82.24       73.93      1.76 o
  -1   2   7      495.82      481.24     26.27 o
   0   2   7      199.27      199.23      3.98 o
   1   2   7        6.45        8.54      1.32 o
   2   2   7      585.38      614.15     18.74 o
   3   2   7       97.98      103.14      2.17 o
   4   2   7       32.78       35.67      1.68 o
   5   2   7      261.02      251.68      5.26 o
   6   2   7      138.84      115.69      2.52 o
   7   2   7        4.96        0.76      2.74 o
   8   2   7      232.60      190.06      4.06 o
   9   2   7        7.85        6.03      2.65 o
  10   2   7        2.25       -0.96      2.74 o
  11   2   7        0.00        1.86      4.44 o
 -12   3   7       20.62       18.49      2.78 o
 -11   3   7        0.63        0.80      3.13 o
 -10   3   7       14.91       20.77      4.81 o
  -9   3   7        0.02       -3.23      3.28 o
  -8   3   7       15.78       21.05      2.06 o
  -7   3   7       19.79       21.90      1.99 o
  -6   3   7       17.36       18.11      1.75 o
  -5   3   7      154.33      156.73      3.51 o
  -4   3   7        0.77       -2.04      3.13 o
  -3   3   7      340.28      358.98     20.11 o
  -2   3   7        1.22        2.54      1.78 o
  -1   3   7      140.47      156.65      8.75 o
   0   3   7        8.97       10.93      1.39 o
   1   3   7      502.08      545.19     10.92 o
   2   3   7       88.86       71.71      2.40 o
   3   3   7      450.60      432.73      7.21 o
   4   3   7      327.96      328.34      6.75 o
   5   3   7        3.57       -0.46      2.02 o
   6   3   7      160.44      155.24      3.29 o
   7   3   7      203.03      173.22      3.53 o
   8   3   7        7.29        1.05      4.50 o
   9   3   7        6.93        4.55      4.27 o
  10   3   7        1.83        3.43      2.48 o
  11   3   7        7.58        9.51      2.54 o
 -11   4   7        6.50        5.50     12.12 o
 -10   4   7       21.64       22.81      2.69 o
  -9   4   7        0.90        0.09      2.79 o
  -8   4   7       12.66       13.90      2.97 o
  -7   4   7        1.18       -1.22      3.77 o
  -6   4   7       44.43       44.96      3.37 o
  -5   4   7       29.98       32.41      2.09 o
  -4   4   7       12.33       15.95      2.05 o
  -3   4   7      452.29      455.05      7.71 o
  -2   4   7       63.96       69.15      1.98 o
  -1   4   7       30.65       34.82      3.13 o
   0   4   7       11.89       12.40      1.52 o
   1   4   7      554.36      563.26     14.26 o
   2   4   7      126.63      155.66      5.39 o
   3   4   7      115.93      118.35      6.59 o
   4   4   7      296.51      286.64      5.71 o
   5   4   7      141.68      141.10      2.91 o
   6   4   7       42.62       33.74      2.21 o
   7   4   7       39.11       26.31      2.20 o
   8   4   7       33.97       28.19      2.31 o
   9   4   7        0.92        2.86      4.33 o
  10   4   7        1.24       -4.88      4.88 o
 -10   5   7        0.00       -3.49      4.83 o
  -9   5   7        4.32        0.59      4.81 o
  -8   5   7        0.82       -1.77      2.88 o
  -7   5   7        0.04        1.56      3.78 o
  -6   5   7        0.20        2.92      1.89 o
  -5   5   7        1.38       -0.42      3.71 o
  -4   5   7        1.12        0.76      3.56 o
  -3   5   7      104.42      116.93      3.78 o
  -2   5   7      176.63      187.15     12.26 o
  -1   5   7        0.00        0.90      3.41 o
   0   5   7        3.09        6.55      1.97 o
   1   5   7      238.15      235.55     13.02 o
   2   5   7      176.06      174.55      3.84 o
   3   5   7       73.07       76.72      2.52 o
   4   5   7     1095.90     1101.34     30.74 o
   5   5   7        1.11       -0.32      2.46 o
   6   5   7       11.30        5.88      5.45 o
   7   5   7       34.88       30.83      2.21 o
   8   5   7       26.67       33.26      2.47 o
   9   5   7       17.17       18.99      2.60 o
  10   5   7       12.31        8.13      2.84 o
 -10   6   7        0.55        2.50      3.44 o
  -9   6   7        5.24       -4.78      4.78 o
  -8   6   7        0.16        4.05      2.25 o
  -7   6   7        2.66       -1.53      2.93 o
  -6   6   7      257.99      249.36      5.48 o
  -5   6   7       71.96       67.31      2.56 o
  -4   6   7        7.23        5.23      1.97 o
  -3   6   7        0.91       -0.80      4.02 o
  -2   6   7        3.23        2.76      2.43 o
  -1   6   7       75.52       88.60      4.07 o
   0   6   7       91.18       88.02      3.30 o
   1   6   7      581.75      574.19      9.67 o
   2   6   7       52.51       43.43      7.61 o
   3   6   7      544.27      532.79     28.06 o
   4   6   7       19.89       21.22      2.54 o
   5   6   7      315.91      303.36      6.14 o
   6   6   7       36.06       38.53      2.40 o
   7   6   7       26.82       26.06      2.90 o
   8   6   7        9.96        7.28      6.29 o
   9   6   7        0.40       -3.21      5.22 o
  -8   7   7        3.91       -0.72      4.71 o
  -7   7   7      118.01      118.04      3.53 o
  -6   7   7        6.36        3.34      2.91 o
  -5   7   7       14.36       10.62      2.10 o
  -4   7   7        0.52       -3.94      3.94 o
  -3   7   7        1.84       -0.35      5.02 o
  -2   7   7       13.44       13.53      2.45 o
  -1   7   7       33.38       43.76      2.37 o
   0   7   7        0.26       -2.90      4.23 o
   1   7   7        0.84        2.54      2.57 o
   2   7   7        8.71        7.39      3.48 o
   3   7   7       58.84       57.68      2.61 o
   4   7   7       61.20       59.79      2.67 o
   5   7   7       48.35       53.55      2.55 o
   6   7   7       25.87       13.81      6.48 o
   7   7   7        5.57        8.20      2.42 o
   8   7   7       27.50       28.81      2.90 o
  -7   8   7       10.26       10.74      2.84 o
  -6   8   7       49.63       46.76      2.89 o
  -5   8   7       14.26       11.03      3.59 o
  -4   8   7        3.22        0.09      2.99 o
  -3   8   7        3.69        2.93      2.69 o
  -2   8   7        8.60        4.33      3.48 o
  -1   8   7        3.58       -4.63      4.63 o
   0   8   7       18.24       13.76      2.51 o
   1   8   7       45.43       42.32      7.03 o
   2   8   7       37.85       38.77      2.52 o
   3   8   7        6.32        6.01      2.47 o
   4   8   7       10.53       12.31      3.23 o
   5   8   7        0.60       -3.06      3.06 o
   6   8   7        0.02        2.96      2.39 o
  -4   9   7        1.00        2.54      2.93 o
  -3   9   7        0.00       -6.52      6.52 o
  -2   9   7        5.95        1.96      7.91 o
  -1   9   7       25.13       21.66      2.78 o
   0   9   7        1.97        7.58      2.68 o
   1   9   7        2.92       -1.55      5.27 o
   2   9   7        2.15        2.18      4.89 o
   3   9   7       11.64        1.56      5.32 o
 -12   0   8        6.75        5.69      4.29 o
 -11   0   8        9.04        2.06      2.94 o
 -10   0   8       66.12       72.54      2.76 o
  -9   0   8       25.36       31.78      2.36 o
  -8   0   8       56.46       51.64      2.23 o
  -7   0   8       60.12       68.10      2.79 o
  -6   0   8      141.34      127.07      2.68 o
  -5   0   8        4.83       -0.71      3.17 o
  -4   0   8     4088.23     3993.45     19.42 o
  -3   0   8      979.17      958.00     22.21 o
  -2   0   8      202.96      192.61      4.14 o
  -1   0   8      317.34      286.27      5.36 o
   0   0   8      507.77      465.34      6.53 o
   1   0   8     1972.17     2024.25     18.34 o
   2   0   8      268.55      258.11      5.29 o
   3   0   8      130.85      111.61      2.74 o
   4   0   8      132.41      143.23      3.17 o
   5   0   8      299.74      279.65      5.68 o
   6   0   8       64.04       59.50      2.07 o
   7   0   8      789.58      752.28     10.88 o
   8   0   8      193.93      193.77      5.43 o
   9   0   8        9.84       10.76      7.18 o
  10   0   8       12.11       18.73      2.33 o
  11   0   8        2.16        1.34      3.01 o
 -12   1   8        0.00       -2.70      4.62 o
 -11   1   8        1.59       -1.39      4.65 o
 -10   1   8        7.30        4.84      2.23 o
  -9   1   8       16.45       14.91      4.56 o
  -8   1   8       23.93       14.31      1.99 o
  -7   1   8      116.48      118.40      2.63 o
  -6   1   8       45.46       47.83      1.92 o
  -5   1   8      181.95      181.69      7.44 o
  -4   1   8      313.56      311.98      6.30 o
  -3   1   8     1791.18     1848.65     40.39 o
  -2   1   8        0.27        0.95      3.84 o
  -1   1   8       74.78       84.08      3.12 o
   0   1   8      169.10      163.38      4.76 o
   1   1   8       12.09        9.18      1.43 o
   2   1   8      648.90      672.79     15.26 o
   3   1   8      351.47      366.53      8.59 o
   4   1   8      824.38      786.94      9.41 o
   5   1   8        0.28        0.39      2.07 o
   6   1   8      210.32      207.76      4.23 o
   7   1   8      503.77      458.38     15.46 o
   8   1   8       21.78       22.31      2.31 o
   9   1   8        2.18        6.25      2.68 o
  10   1   8        0.15        1.30      2.11 o
  11   1   8       14.11       18.54      3.34 o
 -12   2   8        7.19       -5.06      5.06 o
 -11   2   8       11.67       13.59      2.54 o
 -10   2   8        0.20        1.40      2.67 o
  -9   2   8        0.70        0.45      4.02 o
  -8   2   8        0.83        2.20      1.86 o
  -7   2   8        0.68        1.59      3.57 o
  -6   2   8        9.97        6.92      1.70 o
  -5   2   8      253.97      296.56     14.35 o
  -4   2   8      437.54      471.42     11.39 o
  -3   2   8     2656.61     2556.21     15.66 o
  -2   2   8     1798.68     1809.41     12.85 o
  -1   2   8      357.67      330.78      5.97 o
   0   2   8        0.93        0.28      2.55 o
   1   2   8       20.61       30.22      1.52 o
   2   2   8      165.44      148.36      3.20 o
   3   2   8       82.85      104.81      5.99 o
   4   2   8      219.84      221.16      4.75 o
   5   2   8      119.13      108.37      2.35 o
   6   2   8      121.68      117.54      2.85 o
   7   2   8      272.20      294.15      7.80 o
   8   2   8      494.64      443.94      9.21 o
   9   2   8        1.68        2.70      2.09 o
  10   2   8        2.71        6.79      3.33 o
  11   2   8       21.11       23.97      2.76 o
 -11   3   8       46.71       52.79      3.03 o
 -10   3   8       36.30       34.73      5.41 o
  -9   3   8        6.31        7.66      2.09 o
  -8   3   8        9.93       17.10      2.58 o
  -7   3   8        5.07        1.86      1.88 o
  -6   3   8        0.00       -0.49      3.07 o
  -5   3   8        8.01       16.81      1.83 o
  -4   3   8        6.11        4.69      1.61 o
  -3   3   8        1.27        2.97      1.53 o
  -2   3   8       29.28       31.42      1.66 o
  -1   3   8       54.85       61.71      2.34 o
   0   3   8      242.94      227.98     11.07 o
   1   3   8      742.74      774.15     16.43 o
   2   3   8       19.67       20.53      2.28 o
   3   3   8        1.84       -2.26      3.12 o
   4   3   8        0.21        1.36      3.29 o
   5   3   8       41.94       41.22      2.13 o
   6   3   8      221.91      236.93      5.12 o
   7   3   8      542.64      473.67     11.40 o
   8   3   8        0.39       -1.50      4.06 o
   9   3   8       46.57       46.77      2.58 o
  10   3   8        0.06        3.80      3.07 o
  11   3   8        0.01        2.00      6.76 o
 -11   4   8       14.21       15.11      3.41 o
 -10   4   8        2.14       -1.31      4.77 o
  -9   4   8       64.28       58.61      4.52 o
  -8   4   8        7.90        4.11      2.55 o
  -7   4   8        8.23       13.44      2.06 o
  -6   4   8      131.95      125.07      4.71 o
  -5   4   8      121.67      111.67      2.59 o
  -4   4   8       24.99       25.01      2.75 o
  -3   4   8      129.31      146.98      3.11 o
  -2   4   8       69.18       63.93      3.06 o
  -1   4   8        3.17        3.57      1.56 o
   0   4   8      231.55      235.14      7.91 o
   1   4   8       40.47       46.82      1.89 o
   2   4   8        0.06       -2.10      3.34 o
   3   4   8       13.56       14.95      4.69 o
   4   4   8      219.63      194.45      7.05 o
   5   4   8      174.18      179.70      8.31 o
   6   4   8        9.55        3.56      2.43 o
   7   4   8        8.72       -0.58      4.26 o
   8   4   8       60.00       60.13      2.63 o
   9   4   8       23.76       26.38      4.05 o
  10   4   8       35.21       43.24      2.99 o
 -10   5   8       13.25       14.08      2.72 o
  -9   5   8       27.90       31.64      2.72 o
  -8   5   8        6.36       -3.07      4.47 o
  -7   5   8       41.15       42.99      3.48 o
  -6   5   8       12.27       10.82      5.32 o
  -5   5   8       11.10        7.84      1.94 o
  -4   5   8      128.43      116.40      5.09 o
  -3   5   8       10.10        7.87      1.98 o
  -2   5   8        8.57       10.49      1.96 o
  -1   5   8       87.90       84.19      2.45 o
   0   5   8       78.01       76.19      2.45 o
   1   5   8       35.38       32.97      4.00 o
   2   5   8       14.90       11.23      2.67 o
   3   5   8      723.97      728.00     40.80 o
   4   5   8       45.49       50.39      6.27 o
   5   5   8       21.86       15.27      4.75 o
   6   5   8        3.40        4.23      2.05 o
   7   5   8       26.06       22.53      2.45 o
   8   5   8        7.56        3.50      2.95 o
   9   5   8        1.70        1.97      2.50 o
  -9   6   8       12.35        9.94      6.02 o
  -8   6   8       13.54        7.62      2.65 o
  -7   6   8       38.68       37.44      2.55 o
  -6   6   8       15.08       11.75      2.30 o
  -5   6   8        7.84        4.32      2.53 o
  -4   6   8        4.80       -0.13      2.97 o
  -3   6   8       29.74       27.31      2.23 o
  -2   6   8       15.07       13.33      2.12 o
  -1   6   8      153.17      139.66      3.09 o
   0   6   8       17.99       18.03      2.19 o
   1   6   8        5.83        5.71      2.60 o
   2   6   8       69.25       70.76      2.59 o
   3   6   8      352.68      336.39      7.23 o
   4   6   8       49.39       49.52      2.43 o
   5   6   8       14.92        9.85      2.17 o
   6   6   8        2.85        4.06      4.39 o
   7   6   8        4.64        2.23      4.44 o
   8   6   8        0.15       -4.37      4.77 o
  -8   7   8       11.03       16.71      2.63 o
  -7   7   8        0.79       -0.75      3.08 o
  -6   7   8        9.25        7.63      2.36 o
  -5   7   8        4.79        6.07      2.07 o
  -4   7   8        0.00        0.27      2.41 o
  -3   7   8       28.19       25.48      2.22 o
  -2   7   8       60.00       59.75      2.57 o
  -1   7   8        8.63        6.74      3.71 o
   0   7   8       54.74       49.55      2.83 o
   1   7   8      103.72      106.77      6.34 o
   2   7   8      109.33      108.61      8.29 o
   3   7   8       99.11      103.67      4.34 o
   4   7   8        4.82        3.53      7.83 o
   5   7   8       14.65       17.82      2.47 o
   6   7   8       27.68       34.55      2.92 o
   7   7   8       34.90       29.61      2.74 o
  -6   8   8        0.36        2.07      4.67 o
  -5   8   8        1.28        3.06      2.32 o
  -4   8   8        2.50        9.19      2.16 o
  -3   8   8        0.53       -0.65      4.29 o
  -2   8   8       38.82       37.14      2.80 o
  -1   8   8       68.81       65.92      3.17 o
   0   8   8        3.28       -4.49      4.77 o
   1   8   8       17.56       15.15      2.70 o
   2   8   8       58.15       53.90      3.00 o
   3   8   8        8.71        9.94      2.85 o
   4   8   8        0.38       -3.20      3.20 o
   5   8   8        1.64       -3.49      5.09 o
  -3   9   8        0.04       -1.89      2.96 o
  -2   9   8       24.60       25.59      2.76 o
  -1   9   8       23.20       29.39      3.90 o
   0   9   8      107.94      118.69      3.85 o
   1   9   8        8.06        5.66      5.75 o
   2   9   8       17.65       23.27      3.78 o
 -12   1   9        0.00        1.71      2.41 o
 -11   1   9        0.00       -2.91      4.65 o
 -10   1   9        3.89       -4.60      4.60 o
  -9   1   9        0.47        2.56      4.79 o
  -8   1   9        1.65        0.73      3.79 o
  -7   1   9        4.64        2.85      2.46 o
  -6   1   9       10.82        5.89      1.66 o
  -5   1   9       10.38        0.62      2.14 o
  -4   1   9      202.50      195.86      4.38 o
  -3   1   9      997.11      966.42     16.40 o
  -2   1   9      729.14      697.86     29.98 o
  -1   1   9      256.77      265.80     11.00 o
   0   1   9      116.67      114.10      2.45 o
   1   1   9      336.80      291.31      5.98 o
   2   1   9      217.04      214.54      6.06 o
   3   1   9      383.57      397.08      6.97 o
   4   1   9       98.89      108.91      2.43 o
   5   1   9      653.20      635.74      9.40 o
   6   1   9       12.29       10.78      2.12 o
   7   1   9      187.41      194.10      5.40 o
   8   1   9        0.41        0.93      2.47 o
   9   1   9        0.79        3.73      3.80 o
  10   1   9        6.53        5.06      3.18 o
  11   1   9        0.67        2.16      4.59 o
 -11   2   9       13.62       16.81      5.67 o
 -10   2   9        0.92       -1.33      4.20 o
  -9   2   9        7.71        6.04      4.16 o
  -8   2   9       44.24       45.98      2.63 o
  -7   2   9        0.00       -3.70      3.70 o
  -6   2   9        5.89        6.63      4.75 o
  -5   2   9      299.47      315.26      7.80 o
  -4   2   9      426.03      431.86      7.66 o
  -3   2   9      144.12      153.07      3.38 o
  -2   2   9        9.66       13.87      1.55 o
  -1   2   9       73.40       80.14      3.27 o
   0   2   9      279.51      287.70      6.00 o
   1   2   9      267.91      305.00      6.24 o
   2   2   9      981.26     1011.78     10.66 o
   3   2   9      125.91      126.97      3.75 o
   4   2   9      171.00      179.56      3.81 o
   5   2   9      227.06      213.22      4.53 o
   6   2   9      792.58      783.31     11.20 o
   7   2   9       16.32       12.45      3.19 o
   8   2   9        1.81       -1.25      3.71 o
   9   2   9       23.64       27.03      2.41 o
  10   2   9        1.04        6.70      3.17 o
 -11   3   9       23.14       26.68      2.78 o
 -10   3   9        5.94       12.37      4.28 o
  -9   3   9        0.01       -1.01      2.53 o
  -8   3   9        1.72       -0.71      3.91 o
  -7   3   9        9.74       11.04      1.92 o
  -6   3   9       46.59       49.70      2.32 o
  -5   3   9        7.34        8.61      1.89 o
  -4   3   9       54.80       67.55      2.12 o
  -3   3   9       25.26       21.26      2.40 o
  -2   3   9        0.61       -1.59      2.00 o
  -1   3   9        7.33        5.92      1.54 o
   0   3   9      338.83      345.71     16.65 o
   1   3   9       64.50       67.60      1.98 o
   2   3   9       16.83       13.61      1.70 o
   3   3   9       31.57       34.88      1.89 o
   4   3   9       92.20       91.10      2.69 o
   5   3   9        8.45       11.70      1.93 o
   6   3   9        3.05        3.48      2.53 o
   7   3   9       93.34       88.23      2.71 o
   8   3   9       93.10      100.28      2.96 o
   9   3   9       39.26       31.42      2.60 o
  10   3   9        0.86        6.74      3.21 o
 -10   4   9       27.91       31.64      3.93 o
  -9   4   9       22.91       12.72      9.35 o
  -8   4   9        3.23        1.14      2.60 o
  -7   4   9       74.13       62.28      2.54 o
  -6   4   9      129.90      139.22      3.09 o
  -5   4   9       64.05       63.47      2.40 o
  -4   4   9        1.74        3.64      2.30 o
  -3   4   9      301.91      319.99      6.33 o
  -2   4   9       24.03       24.95      1.84 o
  -1   4   9       62.83       66.13      2.14 o
   0   4   9       15.93       13.74      2.91 o
   1   4   9       13.53       10.79      1.77 o
   2   4   9      127.77      132.81     11.28 o
   3   4   9      112.24      117.05      5.86 o
   4   4   9       52.52       47.33      2.32 o
   5   4   9        3.56       -3.45      3.98 o
   6   4   9      112.27       99.42      6.84 o
   7   4   9        0.60        1.05      3.51 o
   8   4   9       31.97       31.68      2.44 o
   9   4   9       42.78       50.94      2.97 o
  10   4   9       68.36       78.57      3.40 o
 -10   5   9        4.35        4.90      2.55 o
  -9   5   9        1.33        3.17      2.41 o
  -8   5   9      108.80      113.07      4.89 o
  -7   5   9      151.63      145.58      3.26 o
  -6   5   9       26.67       33.37      2.26 o
  -5   5   9        0.01       -2.01      2.40 o
  -4   5   9       28.10       34.16      2.13 o
  -3   5   9       14.61       14.15      2.03 o
  -2   5   9       57.31       60.24      3.65 o
  -1   5   9      205.41      193.84      8.67 o
   0   5   9      156.54      156.76      8.49 o
   1   5   9       15.70       17.87      2.00 o
   2   5   9       80.56       74.93      7.13 o
   3   5   9       24.89       27.85      2.27 o
   4   5   9      111.29      110.37      2.82 o
   5   5   9        1.23       -1.46      6.55 o
   6   5   9       54.12       50.76      2.57 o
   7   5   9       44.56       47.82      2.47 o
   8   5   9        0.04       -4.58      4.58 o
   9   5   9        0.79       -0.49      3.28 o
  -9   6   9        1.14       -1.54      4.36 o
  -8   6   9        0.21       -0.77      4.62 o
  -7   6   9       10.98        7.24      2.42 o
  -6   6   9        4.90        4.81      2.79 o
  -5   6   9        5.25        0.74      6.01 o
  -4   6   9      166.16      163.80      3.50 o
  -3   6   9       44.00       43.57      3.75 o
  -2   6   9      131.72      134.60      6.99 o
  -1   6   9      169.11      155.57      9.19 o
   0   6   9        6.04        6.79      2.98 o
   1   6   9      107.71      107.00      5.51 o
   2   6   9      153.54      142.20      8.97 o
   3   6   9       83.25       95.65     12.55 o
   4   6   9       43.86       45.32      2.91 o
   5   6   9       37.57       38.85      2.39 o
   6   6   9       52.36       49.16      2.82 o
   7   6   9       16.04       12.03      6.16 o
   8   6   9        4.09        4.24      3.21 o
  -7   7   9        9.33        8.78      2.58 o
  -6   7   9        1.67        5.52      2.98 o
  -5   7   9       15.42       17.72      2.39 o
  -4   7   9        0.01       -2.84      4.45 o
  -3   7   9       22.40       22.97      2.25 o
  -2   7   9        5.30        6.38      4.91 o
  -1   7   9      114.98      115.28      4.40 o
   0   7   9       15.19       13.80      2.32 o
   1   7   9       13.64       11.10      2.28 o
   2   7   9        0.77       -0.95      2.86 o
   3   7   9        6.23        4.18      3.02 o
   4   7   9        0.01        2.39      4.62 o
   5   7   9        8.09       11.34      2.43 o
   6   7   9        2.49        4.75      3.71 o
  -5   8   9        0.91       -1.18      4.33 o
  -4   8   9        0.32       -5.25      5.25 o
  -3   8   9        1.59        0.08      6.64 o
  -2   8   9        0.37       -2.56      5.81 o
  -1   8   9        0.14       -3.02      4.58 o
   0   8   9       36.06       31.56      4.35 o
   1   8   9       20.12       18.59      2.75 o
   2   8   9        1.41        4.10      6.08 o
   3   8   9        5.13        1.80      8.31 o
   4   8   9       10.44       10.57      4.53 o
 -11   0  10        0.03        0.57      4.60 o
 -10   0  10       52.64       53.98      2.79 o
  -9   0  10        4.42       -2.46      4.15 o
  -8   0  10       39.31       37.50      2.29 o
  -7   0  10        3.27        1.78      4.20 o
  -6   0  10        5.35        7.68      1.87 o
  -5   0  10       10.64       13.03      1.81 o
  -4   0  10      130.97      141.05      2.87 o
  -3   0  10       13.27        8.07      1.84 o
  -2   0  10       42.10       53.85      2.01 o
  -1   0  10        0.01        3.09      5.86 o
   0   0  10        4.29       -1.85      3.15 o
   1   0  10      292.75      260.26     10.35 o
   2   0  10      891.69      906.44     11.23 o
   3   0  10      434.19      489.44      8.10 o
   4   0  10      198.46      214.00      4.42 o
   5   0  10      103.83      111.52      2.81 o
   6   0  10        9.70       19.08      4.08 o
   7   0  10      117.56       99.17      7.00 o
   8   0  10       30.74       25.09      2.24 o
   9   0  10       47.17       48.97      2.60 o
  10   0  10        0.04        2.19      3.03 o
 -11   1  10       28.32       29.40      3.24 o
 -10   1  10        4.38        2.66      6.83 o
  -9   1  10        2.93        7.03      2.00 o
  -8   1  10        0.02        0.06      3.79 o
  -7   1  10       55.20       53.27      3.12 o
  -6   1  10       26.34       27.79      2.11 o
  -5   1  10      223.70      205.58      5.88 o
  -4   1  10        0.75        2.21      1.66 o
  -3   1  10       42.69       34.86      2.22 o
  -2   1  10        3.30        9.50      5.39 o
  -1   1  10       48.29       57.36      4.08 o
   0   1  10      238.44      262.01      5.25 o
   1   1  10        0.69       -0.15      3.12 o
   2   1  10       41.43       45.59      1.84 o
   3   1  10      169.45      187.89      4.94 o
   4   1  10       23.64       24.96      2.80 o
   5   1  10      122.49      122.92      3.16 o
   6   1  10      223.98      207.17      4.54 o
   7   1  10        3.56        1.83      7.81 o
   8   1  10        0.96        3.16      4.33 o
   9   1  10        8.08        0.71      4.63 o
  10   1  10        1.93       -0.37      4.85 o
 -11   2  10        7.03        4.65      4.35 o
 -10   2  10        1.48        1.16      2.38 o
  -9   2  10        0.06       -0.37      3.84 o
  -8   2  10        2.64        2.49      1.88 o
  -7   2  10        1.18        1.43      6.47 o
  -6   2  10        8.06        0.00      4.01 o
  -5   2  10      161.34      175.88      4.19 o
  -4   2  10        1.62        4.19      1.94 o
  -3   2  10       24.57       37.46      1.88 o
  -2   2  10        0.03        1.47      1.94 o
  -1   2  10      143.27      148.95     10.58 o
   0   2  10      263.65      238.64      5.23 o
   1   2  10      321.94      342.44      6.88 o
   2   2  10       61.09       63.62      2.11 o
   3   2  10       51.50       57.00      2.10 o
   4   2  10       13.12       11.54      2.01 o
   5   2  10      241.28      224.62      6.93 o
   6   2  10      267.86      265.45     15.92 o
   7   2  10      191.51      183.56      3.71 o
   8   2  10        7.08       12.78      2.24 o
   9   2  10        3.50        3.58      2.36 o
  10   2  10        0.70       -3.72      4.77 o
 -11   3  10        9.67        9.58      2.65 o
 -10   3  10        0.33       -0.86      4.59 o
  -9   3  10        6.60       10.97      2.14 o
  -8   3  10        1.31        2.47      2.49 o
  -7   3  10       31.09       29.82      4.56 o
  -6   3  10      114.28      114.07      2.81 o
  -5   3  10       98.56       95.27      2.61 o
  -4   3  10      419.87      375.40      6.84 o
  -3   3  10      239.09      237.54      5.20 o
  -2   3  10      108.94      108.36      2.34 o
  -1   3  10       29.72       31.32      2.10 o
   0   3  10       37.80       33.04      2.26 o
   1   3  10       37.86       34.51      1.94 o
   2   3  10      151.47      161.31      3.38 o
   3   3  10      228.89      228.45      4.67 o
   4   3  10      156.42      163.32      3.55 o
   5   3  10        0.00       -3.90      3.90 o
   6   3  10        4.48        2.27      2.68 o
   7   3  10       71.72       73.28      2.68 o
   8   3  10       38.42       31.18      2.36 o
   9   3  10        1.25       -0.36      3.00 o
  10   3  10        0.72       -0.69      3.45 o
 -10   4  10        0.00        3.85      3.16 o
  -9   4  10        1.39       -2.82      3.05 o
  -8   4  10       24.05       18.50      3.20 o
  -7   4  10        5.93        1.71      2.14 o
  -6   4  10       42.53       40.93      2.42 o
  -5   4  10       16.97       19.67      2.90 o
  -4   4  10       17.34       17.06      9.45 o
  -3   4  10       10.17        2.19      3.93 o
  -2   4  10        0.05        2.64      1.87 o
  -1   4  10       63.89       63.05      3.47 o
   0   4  10        1.73        2.68      2.44 o
   1   4  10        2.53        2.32      5.59 o
   2   4  10        1.64        0.86      2.51 o
   3   4  10      190.69      192.67      7.90 o
   4   4  10       28.26       31.08      2.22 o
   5   4  10        0.49        0.83      5.83 o
   6   4  10        1.08       -1.01      4.01 o
   7   4  10       12.83        5.18      2.92 o
   8   4  10        7.51        6.23      2.50 o
   9   4  10        8.63       14.84      5.24 o
  -9   5  10        7.38        5.89      3.71 o
  -8   5  10       58.32       65.66      3.08 o
  -7   5  10       60.97       56.99      2.76 o
  -6   5  10        3.77        2.81      2.62 o
  -5   5  10       28.25       21.06      2.18 o
  -4   5  10       17.50       19.59      3.89 o
  -3   5  10       18.79       15.54      3.54 o
  -2   5  10       87.77       85.71      2.70 o
  -1   5  10      292.84      287.62      6.20 o
   0   5  10      164.67      156.20     12.14 o
   1   5  10        3.81       -3.92      3.92 o
   2   5  10        1.12       -0.12      2.57 o
   3   5  10        0.26       -4.15      4.15 o
   4   5  10       41.63       33.57      2.29 o
   5   5  10      178.72      180.68      3.84 o
   6   5  10       12.43       11.27      8.29 o
   7   5  10       20.88       23.58      2.53 o
   8   5  10        0.17       -0.77      3.10 o
  -8   6  10        8.77        6.49      2.56 o
  -7   6  10        0.24       -2.58      4.57 o
  -6   6  10       26.50       19.99      2.43 o
  -5   6  10        6.24        9.45      2.14 o
  -4   6  10       16.83       16.70      2.30 o
  -3   6  10       26.39       31.10      4.59 o
  -2   6  10       19.07       20.24      2.23 o
  -1   6  10      212.98      199.34     16.41 o
   0   6  10        4.96        3.47      3.80 o
   1   6  10        2.77       -0.59      2.65 o
   2   6  10      111.44      118.43      4.41 o
   3   6  10       70.05       68.90      2.75 o
   4   6  10        0.08       -2.38      4.19 o
   5   6  10       24.76       26.34      6.90 o
   6   6  10       12.06        8.50      3.67 o
   7   6  10        0.91       -0.62      5.96 o
  -7   7  10        0.16       -1.55      2.96 o
  -6   7  10        0.69       -0.72      4.79 o
  -5   7  10        8.30       11.75      2.25 o
  -4   7  10        1.78       -2.52      4.22 o
  -3   7  10        1.24        1.89      5.82 o
  -2   7  10       37.19       33.10      4.20 o
  -1   7  10        5.65        6.50      2.27 o
   0   7  10        4.14        0.98      5.46 o
   1   7  10       19.81       19.30      2.43 o
   2   7  10       17.98       15.32      2.48 o
   3   7  10       46.93       50.37      6.00 o
   4   7  10       15.66       12.29      2.59 o
   5   7  10        9.46       10.90      2.44 o
   6   7  10        5.97        9.18      2.60 o
  -4   8  10        0.64       -1.92      4.52 o
  -3   8  10        0.16        0.38      5.71 o
  -2   8  10        0.17        0.23      3.06 o
  -1   8  10       49.07       49.29      2.99 o
   0   8  10       10.80        1.87      3.43 o
   1   8  10       29.94       29.96      5.47 o
   2   8  10       29.85       39.88      2.93 o
   3   8  10        1.62        3.96      3.04 o
 -11   1  11        0.30        4.36      2.86 o
 -10   1  11        0.04        1.53      2.32 o
  -9   1  11        7.67        4.21      2.91 o
  -8   1  11       21.44       21.64      2.20 o
  -7   1  11        0.00        0.24      2.55 o
  -6   1  11      157.44      124.23      3.85 o
  -5   1  11       21.81       21.13      2.15 o
  -4   1  11        0.26        0.83      2.38 o
  -3   1  11        0.88       -3.67      3.67 o
  -2   1  11        0.00       -3.51      3.51 o
  -1   1  11      354.86      366.16      7.17 o
   0   1  11       25.38       32.34      1.94 o
   1   1  11       35.94       36.67      2.53 o
   2   1  11       57.45       46.68      1.99 o
   3   1  11      143.28      142.17      4.31 o
   4   1  11       31.10       38.62      6.32 o
   5   1  11      211.14      227.41     13.69 o
   6   1  11      435.21      443.94      8.50 o
   7   1  11      128.95      120.95      3.02 o
   8   1  11        4.44        1.96      4.30 o
   9   1  11        4.51        1.32      2.43 o
  10   1  11        8.79       12.90      2.70 o
 -11   2  11        1.41        4.08      2.46 o
 -10   2  11        1.91        0.38      4.70 o
  -9   2  11        3.27       -4.94      6.89 o
  -8   2  11        7.74        5.40      3.07 o
  -7   2  11       31.74       25.39      4.21 o
  -6   2  11      113.15       94.87      2.78 o
  -5   2  11      683.19      699.96     10.82 o
  -4   2  11        4.81        0.89      2.42 o
  -3   2  11       24.34       30.66      2.10 o
  -2   2  11       48.31       46.03      2.03 o
  -1   2  11        4.91        8.01      1.66 o
   0   2  11       38.43       32.73      3.68 o
   1   2  11       20.64       24.52      1.86 o
   2   2  11      254.78      248.15      5.13 o
   3   2  11        1.94        1.88      5.28 o
   4   2  11       20.05       20.06      3.18 o
   5   2  11        3.05        1.85      6.69 o
   6   2  11       39.17       26.00      3.81 o
   7   2  11        4.86        1.44      4.36 o
   8   2  11        0.14        4.12      2.09 o
   9   2  11       14.42       11.08      2.46 o
 -10   3  11        0.52        1.13      4.64 o
  -9   3  11        1.90        2.51      2.28 o
  -8   3  11        8.07        8.27      2.15 o
  -7   3  11       32.88       34.73      3.98 o
  -6   3  11        7.93       13.50      2.17 o
  -5   3  11      115.38      110.25      5.14 o
  -4   3  11       73.27       73.37      2.53 o
  -3   3  11        9.38       13.34      1.95 o
  -2   3  11       21.99       17.92      2.66 o
  -1   3  11       41.55       45.14      2.20 o
   0   3  11      164.91      169.43      3.35 o
   1   3  11      122.32      130.48      2.81 o
   2   3  11       57.68       64.21      3.25 o
   3   3  11       94.54       97.38      4.97 o
   4   3  11       75.12       81.46      2.55 o
   5   3  11       90.61       85.30      4.30 o
   6   3  11       14.95       14.01      2.21 o
   7   3  11        0.00       -1.26      4.36 o
   8   3  11        7.62        4.04      6.46 o
   9   3  11        7.79        6.17      3.27 o
 -10   4  11        0.88        1.89      2.60 o
  -9   4  11        0.01        5.28      3.19 o
  -8   4  11       12.23       15.34      2.48 o
  -7   4  11        0.00       -1.59      4.30 o
  -6   4  11        0.85       -6.80     10.02 o
  -5   4  11       52.59       57.71      3.99 o
  -4   4  11        1.92       -0.53      3.77 o
  -3   4  11       10.09        5.33      2.63 o
  -2   4  11       21.64       19.61      2.12 o
  -1   4  11       31.08       28.23      2.08 o
   0   4  11        0.80        0.18      4.03 o
   1   4  11       53.11       50.33      2.34 o
   2   4  11      252.62      237.13      5.09 o
   3   4  11      226.04      215.80     13.17 o
   4   4  11       26.69       18.34      2.14 o
   5   4  11      136.49      118.84      3.64 o
   6   4  11       38.46       37.70      2.47 o
   7   4  11        3.95        4.31      2.49 o
   8   4  11        0.66       -3.30      4.05 o
  -9   5  11        0.00        1.71      3.13 o
  -8   5  11        2.34       -0.18      4.96 o
  -7   5  11       29.12       33.59      2.61 o
  -6   5  11        6.94        5.75      2.93 o
  -5   5  11        0.64       -4.02      4.22 o
  -4   5  11       47.77       44.78      2.40 o
  -3   5  11       30.62       30.02      2.42 o
  -2   5  11       19.58       17.02      2.22 o
  -1   5  11       94.51       93.32      4.78 o
   0   5  11       13.14       12.72      2.14 o
   1   5  11       36.90       40.36      2.30 o
   2   5  11      362.39      359.32     11.10 o
   3   5  11        3.52        2.51      2.64 o
   4   5  11       73.41       68.05      2.68 o
   5   5  11       13.51       15.28      4.69 o
   6   5  11        1.04        2.13      2.88 o
   7   5  11       10.53       17.64      2.44 o
   8   5  11       21.00       22.36      2.77 o
  -8   6  11       26.84       22.41      5.02 o
  -7   6  11        0.06        4.90      4.94 o
  -6   6  11        4.50        1.01      2.97 o
  -5   6  11        0.63        2.92      3.26 o
  -4   6  11        0.33       -0.42      3.03 o
  -3   6  11       23.72       25.54      2.69 o
  -2   6  11        3.64        5.82      2.74 o
  -1   6  11      199.10      180.55      9.06 o
   0   6  11       48.48       46.45      2.83 o
   1   6  11       40.43       40.24      4.56 o
   2   6  11       13.68       12.62      2.41 o
   3   6  11       51.94       58.83      4.51 o
   4   6  11        2.35        2.22      3.14 o
   5   6  11        0.43        1.36      2.33 o
   6   6  11        0.48        1.19      4.78 o
  -6   7  11        1.40       -1.80      4.81 o
  -5   7  11        3.82        4.81      2.39 o
  -4   7  11       20.21       23.41      3.38 o
  -3   7  11        4.31        1.79      4.33 o
  -2   7  11        5.69        2.58      7.54 o
  -1   7  11        0.52        0.93      2.98 o
   0   7  11       10.53       13.85      2.54 o
   1   7  11       49.59       50.86      2.90 o
   2   7  11      100.81      110.02      3.78 o
   3   7  11       36.58       41.60      3.01 o
   4   7  11       55.75       54.21      3.74 o
   5   7  11        1.92       -0.22      6.96 o
  -3   8  11        1.24        0.90      3.81 o
  -2   8  11        1.55       -1.50      3.49 o
  -1   8  11       25.22       18.13      2.95 o
   0   8  11       13.31       15.48      2.89 o
   1   8  11        0.65       -0.68     10.74 o
   2   8  11       11.96        8.63      6.64 o
 -10   0  12        0.20        1.12      3.86 o
  -9   0  12       23.92       29.79      3.74 o
  -8   0  12       45.61       46.90      2.50 o
  -7   0  12       35.15       34.56      2.30 o
  -6   0  12      132.97      124.75      3.24 o
  -5   0  12       44.25       40.60      2.31 o
  -4   0  12       66.65       58.06      2.38 o
  -3   0  12       18.59       19.73      3.48 o
  -2   0  12        0.04        1.06      2.35 o
  -1   0  12        0.31       -1.24      3.69 o
   0   0  12      106.70      109.25      2.51 o
   1   0  12       26.95       25.76      2.07 o
   2   0  12       53.50       51.83      2.74 o
   3   0  12      355.24      352.48      6.90 o
   4   0  12       12.18       12.11      2.10 o
   5   0  12     1151.90     1156.19     25.48 o
   6   0  12      442.71      421.59      8.14 o
   7   0  12       46.86       48.15      2.53 o
   8   0  12       25.07       27.36      6.40 o
   9   0  12        4.12        1.24      4.74 o
 -10   1  12        6.54       -4.78      4.91 o
  -9   1  12        0.81       -1.87      2.98 o
  -8   1  12        0.60       -4.30      4.30 o
  -7   1  12       13.86       16.34      3.03 o
  -6   1  12       48.01       50.59      2.40 o
  -5   1  12       72.68       69.19      2.67 o
  -4   1  12      134.84      139.80      4.60 o
  -3   1  12       27.61       22.76      2.68 o
  -2   1  12       21.05       16.97      2.01 o
  -1   1  12        0.04        1.19      2.31 o
   0   1  12        0.83        2.11      2.33 o
   1   1  12      141.16      132.99      3.88 o
   2   1  12       48.20       47.64      2.27 o
   3   1  12        1.14       -0.62      3.86 o
   4   1  12       82.93       88.22      2.73 o
   5   1  12      286.50      307.95      6.63 o
   6   1  12        0.64        1.59      6.45 o
   7   1  12        5.65        3.41      2.12 o
   8   1  12        0.01       -5.12      5.12 o
   9   1  12       24.54       31.72      2.81 o
 -10   2  12        0.12       -0.40      3.17 o
  -9   2  12        0.01        1.01      2.95 o
  -8   2  12        2.98        4.51      5.50 o
  -7   2  12       15.35       19.04      2.21 o
  -6   2  12       97.60       91.85      4.97 o
  -5   2  12      417.29      392.11     18.31 o
  -4   2  12      303.46      278.84     20.03 o
  -3   2  12        3.44        0.52      3.40 o
  -2   2  12        0.04       -0.22      3.10 o
  -1   2  12       15.87       16.65      2.05 o
   0   2  12       43.41       46.24      2.27 o
   1   2  12        4.00        5.43      2.00 o
   2   2  12        2.63        1.90      1.94 o
   3   2  12       31.98       34.04      2.22 o
   4   2  12        1.56       -4.36      4.36 o
   5   2  12        0.00       -1.67      2.67 o
   6   2  12      279.95      264.10      5.48 o
   7   2  12        1.44       -4.28      4.28 o
   8   2  12        8.61        8.60      2.83 o
   9   2  12        6.46        5.58      2.54 o
 -10   3  12        1.28        3.33      5.21 o
  -9   3  12        2.42        1.63      4.53 o
  -8   3  12       13.71       23.88      2.51 o
  -7   3  12       75.11       74.43      2.84 o
  -6   3  12       10.53        7.53      7.01 o
  -5   3  12       23.73       20.81      2.38 o
  -4   3  12      114.02      104.47      2.71 o
  -3   3  12       88.49       93.23      2.63 o
  -2   3  12       14.73       21.94      2.09 o
  -1   3  12       60.40       58.38      2.40 o
   0   3  12       43.87       45.46      3.78 o
   1   3  12        1.19       -2.60      2.60 o
   2   3  12        1.72        4.44      2.00 o
   3   3  12       34.58       33.58      2.96 o
   4   3  12       55.02       53.64      2.81 o
   5   3  12      231.38      224.83     13.53 o
   6   3  12        3.98       -1.85      4.15 o
   7   3  12        0.63       -4.75      4.75 o
   8   3  12        5.47        5.38      3.17 o
  -9   4  12        9.70        8.05      6.72 o
  -8   4  12       22.22       20.11      2.55 o
  -7   4  12       13.92       11.81      2.33 o
  -6   4  12        0.14       -0.68      4.21 o
  -5   4  12       43.12       48.40      6.60 o
  -4   4  12        8.73        5.46      4.53 o
  -3   4  12        0.23        2.33      2.58 o
  -2   4  12        1.70        0.54      2.49 o
  -1   4  12        3.37        2.72      2.52 o
   0   4  12       78.99       79.69      2.62 o
   1   4  12       55.47       59.87      2.43 o
   2   4  12      151.42      144.84      3.13 o
   3   4  12       44.66       46.31      2.46 o
   4   4  12       20.27       18.36      2.24 o
   5   4  12      111.05      108.62      3.05 o
   6   4  12      114.12      120.83      3.51 o
   7   4  12       26.89       19.11      5.06 o
   8   4  12        4.76        4.37      5.45 o
  -8   5  12        7.42        9.55      2.55 o
  -7   5  12        2.05       -0.36      3.13 o
  -6   5  12        0.14        1.97      2.78 o
  -5   5  12        6.45        5.89      2.16 o
  -4   5  12       16.82       24.41      2.31 o
  -3   5  12       12.53       15.24      3.50 o
  -2   5  12       72.84       79.73      2.85 o
  -1   5  12        6.46        2.85      2.69 o
   0   5  12        5.29       10.78      2.09 o
   1   5  12      130.70      129.27      3.67 o
   2   5  12       52.76       60.02      2.72 o
   3   5  12       24.26       23.25      2.40 o
   4   5  12       41.92       43.67      2.60 o
   5   5  12       34.13       38.91      2.77 o
   6   5  12        2.32        3.21      2.34 o
   7   5  12        0.37        1.09      3.12 o
  -7   6  12        0.19        1.91      4.61 o
  -6   6  12        0.03       -3.21      5.84 o
  -5   6  12       14.20        9.04      5.72 o
  -4   6  12        0.49       -4.56      4.56 o
  -3   6  12       49.82       51.26      2.77 o
  -2   6  12        3.02        0.95      4.45 o
  -1   6  12        2.49        1.50      2.80 o
   0   6  12        9.16        7.41      2.26 o
   1   6  12       17.62       14.64      3.66 o
   2   6  12       51.57       55.07      2.83 o
   3   6  12       17.24       17.05      2.60 o
   4   6  12        6.39        9.15      2.54 o
   5   6  12        5.45        5.41      3.67 o
  -5   7  12        0.20       -4.86      4.86 o
  -4   7  12        0.34       -0.19      4.29 o
  -3   7  12       28.88       30.23      2.73 o
  -2   7  12       43.65       45.94      2.99 o
  -1   7  12        2.03        4.06      3.02 o
   0   7  12       58.60       47.04      3.14 o
   1   7  12       86.52       93.12      3.78 o
   2   7  12       16.64       22.30      2.77 o
   3   7  12       47.27       48.50      5.09 o
   4   7  12       12.49        3.36      3.91 o
 -10   1  13        0.89        1.36      3.16 o
  -9   1  13        2.35        0.30      6.25 o
  -8   1  13        2.50        0.34      2.18 o
  -7   1  13       13.41       15.22      2.30 o
  -6   1  13        9.13        9.31      8.61 o
  -5   1  13      161.57      169.96      3.55 o
  -4   1  13       53.55       44.16      2.36 o
  -3   1  13      129.47      137.45      2.96 o
  -2   1  13       19.50       19.29      2.13 o
  -1   1  13       86.32       82.64      2.58 o
   0   1  13       21.97       20.12      2.11 o
   1   1  13       65.30       71.30      2.47 o
   2   1  13        0.25        0.33      3.62 o
   3   1  13       31.60       35.05      2.24 o
   4   1  13       47.12       58.91      2.53 o
   5   1  13       11.48       16.75      4.91 o
   6   1  13       11.65       12.12      2.27 o
   7   1  13        0.35       -3.46      8.14 o
   8   1  13        0.32       -0.35      3.02 o
  -9   2  13        0.02        1.68      4.70 o
  -8   2  13        7.66        4.18      5.13 o
  -7   2  13       83.52       76.61      2.96 o
  -6   2  13      103.27       93.01      4.29 o
  -5   2  13       24.22       31.41      2.34 o
  -4   2  13       15.36        9.34      2.11 o
  -3   2  13        0.07       -0.21      2.48 o
  -2   2  13       86.05       89.13      2.65 o
  -1   2  13       23.30       26.30      4.74 o
   0   2  13       24.39       21.13      2.18 o
   1   2  13        3.85        1.63      5.16 o
   2   2  13       18.19       18.99      2.17 o
   3   2  13       39.98       36.71      2.32 o
   4   2  13      225.19      224.21      5.59 o
   5   2  13       48.63       51.04      5.80 o
   6   2  13        9.70        9.93      2.27 o
   7   2  13       32.91       38.00      9.41 o
   8   2  13        2.87       -1.72      4.34 o
  -9   3  13        1.36        4.77      3.13 o
  -8   3  13       32.48       30.64      2.71 o
  -7   3  13       22.14       24.36      2.42 o
  -6   3  13        3.81        5.52      2.22 o
  -5   3  13        0.72       -0.29      4.07 o
  -4   3  13       14.71       14.19      3.77 o
  -3   3  13        8.03        9.66      1.99 o
  -2   3  13       11.01       15.34      2.83 o
  -1   3  13        2.10       -1.20      4.02 o
   0   3  13       13.81       15.81      2.27 o
   1   3  13      185.33      191.54      5.01 o
   2   3  13      120.20      135.57      3.07 o
   3   3  13       69.60       69.20      2.66 o
   4   3  13       63.78       68.75      2.70 o
   5   3  13       67.83       60.08      3.37 o
   6   3  13       19.87       23.51      2.59 o
   7   3  13        4.97       -2.58      4.79 o
   8   3  13        6.96        5.79      6.21 o
  -8   4  13       37.55       39.17      2.88 o
  -7   4  13        1.89        4.02      3.06 o
  -6   4  13        1.38       -5.94      7.46 o
  -5   4  13       39.83       42.11      2.52 o
  -4   4  13       32.49       30.46      3.85 o
  -3   4  13       27.50       38.24      2.45 o
  -2   4  13        3.40       -3.60      4.06 o
  -1   4  13        1.67        4.92      1.97 o
   0   4  13       28.03       26.09      2.34 o
   1   4  13        2.55        1.01      4.30 o
   2   4  13       68.69       76.20      6.37 o
   3   4  13        9.04        3.03      2.84 o
   4   4  13       10.22       11.16      2.91 o
   5   4  13        2.94        1.50      4.32 o
   6   4  13       93.82       96.03      3.43 o
   7   4  13       17.69       24.79      4.67 o
  -7   5  13        0.67       -2.87      5.38 o
  -6   5  13       13.19       18.32      3.74 o
  -5   5  13        8.45        6.54      2.51 o
  -4   5  13       60.86       66.20      4.25 o
  -3   5  13      113.57      127.25      3.33 o
  -2   5  13       54.88       55.31      2.74 o
  -1   5  13        1.69        1.21      2.62 o
   0   5  13       47.50       49.36      3.08 o
   1   5  13       17.18       16.67      3.12 o
   2   5  13       18.87       18.78      2.33 o
   3   5  13        0.43       -0.57      3.02 o
   4   5  13       54.15       56.02      3.11 o
   5   5  13        3.79        2.90      3.08 o
   6   5  13        0.13       -4.77      4.77 o
  -6   6  13        6.16        5.57      2.54 o
  -5   6  13       14.26       17.24      4.92 o
  -4   6  13        4.33       -0.73      4.90 o
  -3   6  13       45.71       36.92      2.91 o
  -2   6  13        0.25        2.02      3.07 o
  -1   6  13       16.46       16.45      2.53 o
   0   6  13       12.83        9.20      2.59 o
   1   6  13       14.98       18.84      2.74 o
   2   6  13        0.05       -4.53      5.60 o
   3   6  13        5.07        5.84      3.18 o
   4   6  13        0.15        1.88      2.43 o
  -3   7  13        7.75       12.11      8.62 o
  -2   7  13        0.02        4.58      3.20 o
  -1   7  13        5.32        4.47      2.63 o
   0   7  13       44.24       47.19      3.10 o
   1   7  13        0.02       -2.15      5.08 o
   2   7  13       39.73       51.14      3.14 o
  -9   0  14        2.21        7.92      6.97 o
  -8   0  14        8.06        7.53      4.29 o
  -7   0  14        2.94        7.00      2.25 o
  -6   0  14        1.36       -5.11      5.50 o
  -5   0  14        4.93        3.12      3.01 o
  -4   0  14        1.11       -3.88      4.20 o
  -3   0  14       15.68       16.19      2.60 o
  -2   0  14        2.08        2.23      2.50 o
  -1   0  14      127.71      121.27      2.86 o
   0   0  14       53.15       64.33      2.47 o
   1   0  14       20.30       25.10      2.22 o
   2   0  14       13.25       18.21      2.86 o
   3   0  14      414.88      469.31      9.40 o
   4   0  14      254.12      306.17      6.43 o
   5   0  14      470.08      452.21      8.94 o
   6   0  14        5.45        5.00      4.46 o
   7   0  14        5.25        5.02      2.45 o
   8   0  14        3.86        5.32      2.48 o
  -9   1  14       17.29       13.71      4.88 o
  -8   1  14       14.13       17.38      2.51 o
  -7   1  14        2.12        2.56      2.79 o
  -6   1  14        0.31       -1.10      4.35 o
  -5   1  14        8.74        8.43      4.81 o
  -4   1  14        3.62        3.98      2.51 o
  -3   1  14        0.10        3.40      2.48 o
  -2   1  14       81.37       81.84      2.62 o
  -1   1  14        4.38        3.74      2.41 o
   0   1  14       33.35       31.57      2.23 o
   1   1  14        9.39        6.00      2.57 o
   2   1  14        5.73        8.45      4.91 o
   3   1  14       78.69       82.99      3.35 o
   4   1  14      222.28      206.29      4.32 o
   5   1  14        6.90       10.16      2.36 o
   6   1  14        2.47        2.28      4.66 o
   7   1  14        1.06        4.08      2.34 o
   8   1  14        0.08        0.33      4.78 o
  -9   2  14        7.02        4.86      3.32 o
  -8   2  14        1.20       -2.29      4.59 o
  -7   2  14       10.19       15.61      2.55 o
  -6   2  14       31.16       27.19      2.48 o
  -5   2  14       18.73       22.89      5.03 o
  -4   2  14       13.90       13.52      2.13 o
  -3   2  14       16.77       16.91      2.12 o
  -2   2  14        2.87        2.31      2.61 o
  -1   2  14       41.84       35.50      2.32 o
   0   2  14        2.37       -3.20      3.20 o
   1   2  14       47.92       51.86      2.35 o
   2   2  14      104.71      117.53      6.63 o
   3   2  14        0.34        2.06      5.77 o
   4   2  14       75.73       79.06      2.93 o
   5   2  14       72.79       75.18      2.87 o
   6   2  14        6.67        6.63      3.51 o
   7   2  14        1.08       -2.90      4.75 o
  -8   3  14       15.82       13.37      2.70 o
  -7   3  14       52.61       52.19      4.46 o
  -6   3  14       20.28       10.85      3.93 o
  -5   3  14        7.04        6.43      2.19 o
  -4   3  14        4.31        3.38      2.19 o
  -3   3  14        9.03       13.50      2.15 o
  -2   3  14        6.00        6.41      2.03 o
  -1   3  14        7.68        6.80      2.09 o
   0   3  14      157.56      175.95      4.00 o
   1   3  14      114.00      112.44      3.87 o
   2   3  14      113.32      115.88      5.99 o
   3   3  14        3.21        3.41      2.81 o
   4   3  14        4.69        2.79      2.88 o
   5   3  14       53.33       55.87      5.33 o
   6   3  14       23.16       16.65      2.61 o
   7   3  14       25.56       30.15      2.98 o
  -7   4  14        2.10        0.92      3.15 o
  -6   4  14        5.95        5.02      5.65 o
  -5   4  14       46.77       39.76      3.67 o
  -4   4  14        2.40       -4.30      6.16 o
  -3   4  14       11.47       11.30      2.23 o
  -2   4  14       47.45       42.00      2.64 o
  -1   4  14        0.45       -1.91      4.19 o
   0   4  14       35.10       29.29      2.47 o
   1   4  14       14.30       13.36      2.34 o
   2   4  14       32.97       32.29      2.50 o
   3   4  14       14.67       16.85      3.05 o
   4   4  14        1.30       -5.07      8.29 o
   5   4  14        0.09       -2.77      5.73 o
   6   4  14        8.47        5.83      3.37 o
  -6   5  14        0.43        0.64      2.54 o
  -5   5  14        0.65       -1.18      4.71 o
  -4   5  14       42.28       36.76      2.91 o
  -3   5  14      110.31       98.57      3.51 o
  -2   5  14       87.32       93.33      3.29 o
  -1   5  14        0.82        0.83      4.11 o
   0   5  14        1.94        2.80      3.03 o
   1   5  14        0.00        1.14      2.96 o
   2   5  14        6.99        2.33      5.40 o
   3   5  14        4.91        1.49      4.98 o
   4   5  14       28.99       27.63      3.18 o
   5   5  14        0.36        0.56      4.78 o
  -4   6  14        2.31       -0.96      4.98 o
  -3   6  14       16.82       15.81      2.77 o
  -2   6  14       15.24       14.03      3.45 o
  -1   6  14        3.73        7.38      6.10 o
   0   6  14       48.15       47.98      5.41 o
   1   6  14       10.43       10.96      4.83 o
   2   6  14        2.30       -2.34     10.13 o
   3   6  14        3.42        6.54      2.62 o
  -8   1  15        4.76        6.84      2.54 o
  -7   1  15       18.58       20.70      2.64 o
  -6   1  15        0.02       -2.37      3.86 o
  -5   1  15        1.27        2.30      2.12 o
  -4   1  15        3.13       -4.40      4.40 o
  -3   1  15       61.40       56.58      2.55 o
  -2   1  15        0.87       -4.24      4.24 o
  -1   1  15        8.83        9.05      2.14 o
   0   1  15       34.51       30.01      4.23 o
   1   1  15        2.80       -3.18      4.88 o
   2   1  15       16.19       17.67      2.27 o
   3   1  15        3.17        0.41      3.02 o
   4   1  15       83.70       84.97      3.02 o
   5   1  15       10.65       10.00      2.61 o
   6   1  15       32.03       32.81      2.78 o
   7   1  15        4.29        0.60      4.57 o
  -8   2  15       29.61       21.36      2.89 o
  -7   2  15       52.70       54.99      5.49 o
  -6   2  15        4.33       -0.58      3.09 o
  -5   2  15        0.91        2.49      2.76 o
  -4   2  15        1.03        1.73      5.08 o
  -3   2  15        1.32       -0.81      6.09 o
  -2   2  15       11.57        3.23      6.28 o
  -1   2  15        1.76       -1.73      2.68 o
   0   2  15       26.58       23.02      2.28 o
   1   2  15       13.61       13.27      2.24 o
   2   2  15       69.43       86.73      6.20 o
   3   2  15        0.02       -4.51      4.51 o
   4   2  15       14.69       17.90      2.52 o
   5   2  15        0.91       -0.69      3.77 o
   6   2  15        5.75        4.23      3.40 o
  -7   3  15       24.07       17.95      3.48 o
  -6   3  15       51.53       45.35      3.45 o
  -5   3  15        1.59        4.48      4.27 o
  -4   3  15        1.26       -4.54      4.54 o
  -3   3  15        2.13       -4.57      4.74 o
  -2   3  15       22.97       23.41      2.34 o
  -1   3  15       33.55       32.12      3.96 o
   0   3  15       26.23       31.68      4.44 o
   1   3  15       32.94       42.44      3.82 o
   2   3  15       68.09       71.86      5.49 o
   3   3  15        0.63       -5.91      6.69 o
   4   3  15       27.04       32.20      2.90 o
   5   3  15       19.44       20.38      2.73 o
   6   3  15       14.95       20.69      2.84 o
  -6   4  15       19.12       17.87      2.75 o
  -5   4  15       13.82       13.56      2.59 o
  -4   4  15       15.14       22.39      2.64 o
  -3   4  15        0.52        3.41      2.98 o
  -2   4  15        4.66        4.44      3.13 o
  -1   4  15       27.18       25.85      2.55 o
   0   4  15       36.76       32.76      2.73 o
   1   4  15       61.71       57.07      3.01 o
   2   4  15        0.06       -1.18      4.53 o
   3   4  15      101.73       95.84      3.33 o
   4   4  15        0.00       -3.02      4.75 o
   5   4  15        0.10       -4.68      4.68 o
  -5   5  15       14.59       12.94      2.80 o
  -4   5  15        6.22        3.75      2.75 o
  -3   5  15        3.69        4.35      6.23 o
  -2   5  15        1.85        2.63      3.38 o
  -1   5  15        1.19       -2.22      4.52 o
   0   5  15       24.97       22.26      2.78 o
   1   5  15        7.27       -2.94      5.13 o
   2   5  15       17.45       12.17      4.96 o
   3   5  15        5.49        2.05      5.46 o
  -2   6  15        7.18        3.28      3.64 o
  -1   6  15        1.61       -3.78      5.08 o
   0   6  15        7.28        4.71      5.62 o
  -7   0  16        2.33       -1.64      3.29 o
  -6   0  16       28.84       23.23      2.71 o
  -5   0  16       80.62       72.52      3.18 o
  -4   0  16       21.72       29.05      2.53 o
  -3   0  16       30.77       31.98      2.44 o
  -2   0  16        6.78       -0.80      4.22 o
  -1   0  16        2.09        7.86      2.08 o
   0   0  16       37.19       43.88      3.70 o
   1   0  16       97.65      107.29      3.17 o
   2   0  16       35.94       40.27      2.74 o
   3   0  16      306.60      304.56     10.59 o
   4   0  16      267.44      272.55      7.12 o
   5   0  16        0.46        0.57      4.43 o
   6   0  16       16.58       13.53      2.73 o
  -7   1  16        2.67       -0.48      4.98 o
  -6   1  16       21.08       21.62      2.68 o
  -5   1  16        1.91        2.12      2.44 o
  -4   1  16       11.28        6.23      7.30 o
  -3   1  16        0.13       -0.87      2.74 o
  -2   1  16        0.41        2.00      2.05 o
  -1   1  16       23.16       18.26      3.82 o
   0   1  16        1.86       -4.57      4.57 o
   1   1  16        9.16        6.31      4.75 o
   2   1  16      146.14      170.75      3.87 o
   3   1  16       51.46       66.99      3.10 o
   4   1  16        0.88        1.40     10.86 o
   5   1  16       19.93        8.25      5.05 o
  -7   2  16       53.52       45.85      3.23 o
  -6   2  16       32.51       25.98      2.84 o
  -5   2  16        0.86        0.18      4.66 o
  -4   2  16        0.34        2.74      3.24 o
  -3   2  16        2.03        0.20      3.00 o
  -2   2  16        0.77        2.23      5.70 o
  -1   2  16        2.85        0.55      4.43 o
   0   2  16       28.97       25.38      2.49 o
   1   2  16        0.30       -1.27      4.54 o
   2   2  16        0.63        0.27      3.08 o
   3   2  16        8.07       16.83      2.51 o
   4   2  16       73.29       67.68      3.15 o
   5   2  16        0.06        0.99      5.46 o
  -6   3  16       45.81       39.46      3.11 o
  -5   3  16       23.24       20.60      2.79 o
  -4   3  16        0.81        0.62      4.30 o
  -3   3  16        4.88        5.48      5.05 o
  -2   3  16       11.68        4.28      3.20 o
  -1   3  16        6.50        5.55      4.17 o
   0   3  16       17.58       17.48      6.62 o
   1   3  16       43.23       43.59      2.84 o
   2   3  16        4.22        1.20      3.13 o
   3   3  16       16.19       15.04      2.92 o
   4   3  16       33.73       38.32      2.95 o
  -5   4  16        0.34       -1.96      3.34 o
  -4   4  16       15.23       13.92      2.78 o
  -3   4  16        0.32        0.89      3.21 o
  -2   4  16       44.85       44.76      4.07 o
  -1   4  16        2.84        4.17      2.46 o
   0   4  16       21.96       22.11      2.73 o
   1   4  16       23.09       27.76      4.47 o
   2   4  16       26.96       29.93      2.81 o
   3   4  16       37.88       42.46      5.50 o
  -2   5  16       16.71       23.87      2.84 o
  -1   5  16        2.04        2.12      3.16 o
   0   5  16        0.66       -5.39      5.39 o
   1   5  16        0.01       -1.00      4.71 o
  -6   1  17        9.62       13.24      2.62 o
  -5   1  17       17.72       14.26      2.69 o
  -4   1  17        0.01        0.44      3.00 o
  -3   1  17        7.11        7.17      3.19 o
  -2   1  17        4.09        0.02      4.66 o
  -1   1  17       12.36       11.65      3.08 o
   0   1  17       21.72       23.90      4.73 o
   1   1  17       26.71       30.84      6.88 o
   2   1  17        5.82       -0.38      3.28 o
   3   1  17       14.36       11.35      2.77 o
   4   1  17        0.84        0.96     11.04 o
  -5   2  17        0.51       -2.21      3.18 o
  -4   2  17       13.69       14.97      2.64 o
  -3   2  17        0.26       -3.10      3.10 o
  -2   2  17        0.03        1.36      3.04 o
  -1   2  17        3.24        0.78      4.85 o
   0   2  17        7.55       10.49      2.60 o
   1   2  17       12.59       17.52      2.62 o
   2   2  17        0.58       -4.57      4.95 o
   3   2  17        0.00       -1.68      4.68 o
  -4   3  17        1.83       -4.99      4.99 o
  -3   3  17        6.40        7.72      3.30 o
  -2   3  17        3.36        0.39      2.56 o
  -1   3  17       36.65       39.68      3.41 o
   0   3  17        3.21        5.10      2.57 o
   1   3  17       17.04       22.88      5.01 o
   2   3  17        6.08        5.04      4.27 o
  -2   4  17       17.01       16.69      2.86 o
  -1   4  17        0.01       -5.00      6.53 o
   0   4  17       38.29       44.01      3.56 o
  -4   0  18        2.22       -5.24      5.24 o
  -3   0  18       35.07       33.42      2.79 o
  -2   0  18        0.14       -1.43      6.86 o
  -1   0  18        0.00        3.37      3.03 o
   0   0  18        2.32        1.71      2.62 o
   1   0  18      126.57      147.30      3.96 o
   2   0  18       79.54       94.69      3.66 o
  -4   1  18       17.57       16.60      2.78 o
  -3   1  18        2.18        2.26      3.13 o
  -2   1  18       10.55       12.60      2.58 o
  -1   1  18        0.88       -1.92      4.42 o
   0   1  18       11.97        8.19      3.39 o
   1   1  18       12.46       19.91      2.83 o
   2   1  18       77.50       84.75      5.11 o
  -3   2  18        6.23        4.34      3.28 o
  -2   2  18        8.37       11.89      2.64 o
  -1   2  18       43.25       40.30      3.00 o
   0   2  18      101.64      119.25      3.81 o
   1   2  18        5.13       -0.16      3.35 o
 
